# Supplementary material for: Genome-wide Cas9-mediated screening of essential non-coding regulatory elements via libraries of paired single-guide RNAs
Source: Nat Biomed Eng. 2024 May 22;8(7):890–908. doi: 10.1038/s41551-024-01204-8 (PMC11310080; doi:10.1038/s41551-024-01204-8)
Supplement: Supplementary file 4 — Supplementary Tables 1–8. [file 41551_2024_1204_MOESM4_ESM.xlsx]

## Sheet: Table 1
Supplementary Table 1: Essential ultra-conserved elements in K562 cells from pooled dual-CRISPR screening.
Cell line	ID	RRA score	P value	FDR	Rank	Coordinates (hg19 assembly)
K562	de_novo_1/unknown_2725	1.9466e-07	2.8451e-06	0.024752	1	chr9:7537471-7538671
K562	FOXP1_Flora	3.8296e-05	0.00022249	0.651815	2	chr3:71091893-71092235
K562	PBX3_Claudia	3.8813e-05	0.00022476	0.651815	3	chr9:128457564-128457785
K562	NR2F2_Aladdin	9.0407e-05	0.0004922	0.855032	4	chr15:95562052-95562348
K562	element_1068	9.4092e-05	0.000507	0.855032	5	chr1:88841735-88843091
K562	PAX6_Tarzan	0.00013612	0.0007164	0.855032	6	chr11:31810437-31810870
K562	TSHZ1_Roman	0.00018141	0.00096677	0.855032	7	chr18:72750797-72751131
K562	chr4_Whitney	0.00020717	0.0011375	0.855032	8	chr4:160280998-160281299
K562	element_843	0.00021876	0.0012126	0.855032	9	chr3:137638911-137640108
K562	element_1063	0.00023286	0.0012786	0.855032	10	chr2:58857680-58858956
K562	VTI1A_Atsuko	0.00025094	0.0013719	0.855032	11	chr10:114286945-114287179
K562	ZNF503_Clara	0.00028715	0.0015586	0.855032	12	chr10:77382463-77382805
K562	ZFHX4_Beatrice	0.00028921	0.0015699	0.855032	13	chr8:77264724-77265078
K562	unknown853	0.00030369	0.0016724	0.855032	14	chr15:70707063-70708263
K562	ESRRG_Ariel	0.00032599	0.001801	0.855032	15	chr1:216064869-216065142
K562	unknown1929	0.00036124	0.0019865	0.855032	16	chr4:176073460-176074660
K562	PAX6_Xavier	0.00036898	0.0020297	0.855032	17	chr11:32198074-32198332
K562	POU4F2_Cameron	0.00038806	0.0021333	0.855032	18	chr4:147215352-147215707
K562	PRDM8_Scout	0.00038931	0.0021424	0.855032	19	chr4:80546616-80546824
K562	chrX_Yves	0.00041134	0.0022368	0.855032	20	chrX:148395153-148395547
K562	SMAD2_Alexander	0.00045171	0.0024201	0.855032	21	chr18:45037711-45038037
K562	PAX2_Lucifer	0.00051236	0.0026602	0.855032	22	chr10:102547126-102547350
K562	FIGN_Haruki	0.00053264	0.0027672	0.855032	23	chr2:164468775-164469123
K562	element_1197	0.00053281	0.0027672	0.855032	24	chr2:66924703-66926115
K562	unknown558	0.00054271	0.0028138	0.855032	25	chr12:92698052-92699252
K562	NR2F1_Leopold	0.00061641	0.0031632	0.855032	26	chr5:92742601-92743062
K562	unknown2900	0.00062077	0.0031848	0.855032	27	chrX:8891454-8892654
K562	SP3_Jun	0.00062491	0.0032042	0.855032	28	chr2:174941727-174942042
K562	unknown656	0.00062922	0.0032178	0.855032	29	chr13:64483321-64484521
K562	element_932	0.00064416	0.003285	0.855032	30	chr1:209989050-209989824
K562	SOX21_Gwyneth	0.00069238	0.0035012	0.855032	31	chr13:95482174-95482381
K562	PAX2_Benjamin	0.00069441	0.0035103	0.855032	32	chr10:102414204-102414471
K562	unknown1562	0.00069842	0.0035319	0.855032	33	chr3:73777255-73778455
K562	SIX2_Eva	0.00073186	0.0037049	0.855032	34	chr2:44914776-44915281
K562	element_1587	0.00073355	0.0037163	0.855032	35	chr9:82274254-82276353
K562	KLHL14_Scout	0.00074795	0.0037755	0.855032	36	chr18:30709047-30709379
K562	EBF1_Zhong	0.00075883	0.0038324	0.855032	37	chr5:158509272-158509587
K562	chr5_Gandalf	0.00081094	0.0040679	0.855032	38	chr5:132211145-132211450
K562	MAB21L1_Gabriel	0.00081481	0.0040884	0.855032	39	chr13:36088340-36088585
K562	ZNF238_Isaac	0.00083754	0.004184	0.855032	40	chr1:243896008-243896374
K562	unknown1966	0.00085356	0.0042523	0.855032	41	chr5:8245148-8246348
K562	unknown1142	0.00099024	0.0049238	0.855032	42	chr2:30208604-30209804
K562	MIR4307_Chao	0.0010025	0.0049772	0.855032	43	chr14:26914083-26914407
K562	CADPS_Vera	0.0010087	0.0050159	0.855032	44	chr3:62407040-62407290
K562	element_1323	0.00101	0.0050182	0.855032	45	chr9:87604796-87606909
K562	element_415	0.0011086	0.0054484	0.855032	46	chr2:157899792-157900721
K562	ESRRG_Tatiana	0.0011404	0.0056077	0.855032	47	chr1:218252711-218253043
K562	element_2298	0.0011638	0.0057113	0.855032	48	chr6:85825565-85829412
K562	element_1086	0.0011704	0.0057352	0.855032	49	chr20:39334182-39335059
K562	element_1423	0.0011953	0.005849	0.855032	50	chr2:172947779-172949246
K562	NFIA_Trystan_1	0.0012014	0.0058695	0.855032	51	chr1:61925922-61926427
K562	RUNX1T1_Zeus	0.001225	0.0059685	0.855032	52	chr8:94592999-94593284
K562	unknown2414	0.0012339	0.0060072	0.855032	53	chr7:33705036-33706236
K562	unknown1169	0.0012552	0.0061215	0.855032	54	chr2:60451932-60453132
K562	SP3_Mustafa	0.0012849	0.006261	0.855032	55	chr2:174969628-174969879
K562	PAX6_Veronica	0.0012921	0.006294	0.855032	56	chr11:31989329-31989818
K562	FOXP2_Lily_2	0.0012962	0.0063076	0.855032	57	chr7:114382028-114382559
K562	element_750	0.0013117	0.0063691	0.855032	58	chr3:17608555-17609487
K562	unknown1663	0.0013136	0.0063793	0.855032	59	chr3:163973636-163974836
K562	WWOX_Haruki	0.0013148	0.0063884	0.855032	60	chr16:78643965-78644387
K562	TSHZ2_Nora	0.0013171	0.0063952	0.855032	61	chr20:51757847-51758145
K562	element_1181	0.0013189	0.0063998	0.855032	62	chr2:59178992-59180242
K562	element_771	0.0013554	0.0065694	0.855032	63	chr10:125108319-125109394
K562	TSHZ3_Akiko	0.0014064	0.006789	0.855032	64	chr19:30550938-30551183
K562	unknown2851	0.0014576	0.0070542	0.855032	65	chr9:106967504-106968704
K562	BNC2_Daniel	0.0014641	0.0070792	0.855032	66	chr9:16278433-16278696
K562	RUNX1T1_Adam	0.0014657	0.0070826	0.855032	67	chr8:92825131-92825629
K562	TSHZ3_Roman	0.0014739	0.0071259	0.855032	68	chr19:32067914-32068226
K562	HOXA_Hong	0.001486	0.0071919	0.855032	69	chr7:27387161-27387446
K562	element_285	0.0015046	0.0072715	0.855032	70	chr10:102414915-102415578
K562	element_1466	0.0015109	0.0072966	0.855032	71	chr14:77384641-77387697
K562	SATB2_Adam	0.0015301	0.0073979	0.855032	72	chr2:199202365-199202977
K562	FOXP1_Charlie	0.0015773	0.0076164	0.855032	73	chr3:71244724-71244957
K562	ID4_Arthur	0.0015821	0.0076482	0.855032	74	chr6:18817449-18817658
K562	unknown591	0.0016205	0.0078121	0.855032	75	chr12:132970353-132971553
K562	unknown722	0.0016235	0.0078246	0.855032	76	chr13:98433540-98434740
K562	element_634	0.0016501	0.0079373	0.855032	77	chr18:76006820-76008476
K562	MEIS1_Finn	0.0016614	0.007984	0.855032	78	chr2:67463224-67463484
K562	DRGX_Ariane	0.0017419	0.0083504	0.855032	79	chr10:50210237-50210442
K562	unknown3099	0.0017424	0.0083515	0.855032	80	chrX:139936929-139938129
K562	chr21_Akiko	0.0017686	0.0084608	0.855032	81	chr21:38190237-38190464
K562	element_777	0.001784	0.0085245	0.855032	82	chr2:146057507-146058645
K562	TSHZ3_Bryan	0.0018229	0.0086873	0.855032	83	chr19:30775841-30776154
K562	element_1382	0.0019259	0.0091311	0.855032	84	chr10:11721307-11722768
K562	element_1217	0.001939	0.0091823	0.855032	85	chr1:88065041-88066530
K562	SATB1_Quentin	0.0019638	0.009287	0.855032	86	chr3:18418160-18418521
K562	BCL11A_Claudia	0.0020112	0.0094896	0.855032	87	chr2:58810340-58810573
K562	SATB2_Xavier	0.0020175	0.0095123	0.855032	88	chr2:200312564-200312766
K562	unknown3085	0.0020509	0.0096512	0.855032	89	chrX:128073562-128074762
K562	SYNCRIP_Sherlock	0.0020526	0.0096569	0.855032	90	chr6:86321335-86322110
K562	POU6F2_Isaac_2	0.0020571	0.0096762	0.855032	91	chr7:39170807-39171027
K562	ESRRG_Mignon	0.0020685	0.0097286	0.855032	92	chr1:217096279-217096567
K562	SALL3_Argenta	0.0020698	0.0097331	0.855032	93	chr18:76007276-76007763
K562	unknown675	0.0020939	0.0098481	0.855032	94	chr13:73097178-73098378
K562	TSHZ3_Andrew	0.0021071	0.0099061	0.855032	95	chr19:30574835-30575246
K562	ZNF503_Aida	0.0021508	0.010118	0.855032	96	chr10:76348999-76349447
K562	KIF14_Felix_2	0.0021689	0.010188	0.855032	97	chr1:200216779-200217001
K562	ZNF503_Alice	0.0022038	0.010347	0.855032	98	chr10:76443591-76443790
K562	element_1179	0.0022288	0.010448	0.855032	99	chr1:38656780-38657626
K562	SOX5_Ava	0.0022489	0.010509	0.855032	100	chr12:23009263-23009570
K562	ZFPM2_Scarlett	0.0022891	0.010681	0.855032	101	chr8:106767529-106767896
K562	element_175	0.0022912	0.010688	0.855032	102	chr1:216772416-216773458
K562	HOXB_Kazuki	0.002312	0.01077	0.855032	103	chr17:46371414-46371616
K562	unknown368	0.0023221	0.010809	0.855032	104	chr11:24380010-24381210
K562	element_1526	0.0023231	0.010813	0.855032	105	chr2:104353933-104357342
K562	unknown619	0.0023233	0.010813	0.855032	106	chr13:47675614-47676814
K562	unknown1780	0.0023925	0.011119	0.855032	107	chr4:64749885-64751085
K562	unknown2068	0.0024038	0.011166	0.855032	108	chr5:81971626-81972826
K562	element_2151	0.0024452	0.01135	0.855032	109	chr12:22044071-22045600
K562	element_2414	0.0024462	0.011354	0.855032	110	chr4:47826466-47828052
K562	element_2227	0.002489	0.011545	0.855032	111	chr11:2610931-2614716
K562	PRDM8_Ariel	0.0025101	0.011635	0.855032	112	chr4:79971664-79971877
K562	VRK1_Eduardo	0.0025206	0.01168	0.855032	113	chr14:97354925-97355203
K562	unknown2214	0.0025587	0.011845	0.855032	114	chr6:40751920-40753120
K562	unknown672	0.0025878	0.011974	0.855032	115	chr13:71805845-71807045
K562	element_946	0.0025982	0.012011	0.855032	116	chr2:60317429-60318194
K562	FOXP1_Faust	0.0026102	0.012064	0.855032	117	chr3:71104193-71104397
K562	DACH1_Ava	0.0026367	0.01217	0.855032	118	chr13:72012097-72012453
K562	unknown2711	0.0026448	0.012198	0.855032	119	chr8:140016798-140017998
K562	unknown1043	0.0026538	0.012244	0.855032	120	chr18:54060866-54062066
K562	ESRRG_Vanessa	0.002662	0.012281	0.855032	121	chr1:218361198-218361466
K562	POU6F2_Carmen	0.002674	0.01233	0.855032	122	chr7:39072947-39073278
K562	element_1169	0.0026781	0.012346	0.855032	123	chr18:22235986-22237388
K562	chr10_Trevor	0.002697	0.012427	0.855032	124	chr10:99933220-99933420
K562	WWOX_Nagasawa	0.0027081	0.012463	0.855032	125	chr16:78832611-78832830
K562	unknown2863	0.002709	0.012464	0.855032	126	chr9:112349239-112350439
K562	TOX_Vladimir	0.0027136	0.012482	0.855032	127	chr8:60963388-60963644
K562	NR2F1_Abraham	0.0027556	0.012685	0.862198	128	chr5:90903471-90903793
K562	chr10_Antigone	0.0028102	0.012889	0.862871	129	chr10:9327734-9328004
K562	element_1362	0.0028125	0.012893	0.862871	130	chr18:42322323-42326001
K562	unknown2561	0.0028645	0.013097	0.867649	131	chr8:23822815-23824015
K562	TSHZ2_Ming	0.0028808	0.013164	0.867649	132	chr20:51844097-51844369
K562	CADM1_Mateo	0.0029121	0.013303	0.870208	133	chr11:115530777-115530982
K562	element_1626	0.0029616	0.01354	0.877972	134	chr7:93975962-93978880
K562	unknown2320	0.0029877	0.013661	0.877972	135	chr6:117483741-117484941
K562	BCL11A_Jacob	0.0030017	0.013733	0.877972	136	chr2:59163404-59163739
K562	ZFHX3_Larisa	0.0030233	0.013826	0.877972	137	chr16:73517571-73517787
K562	element_1230	0.0030519	0.013944	0.879072	138	chr1:164197827-164199172
K562	BCL11A_Wei_1	0.0030961	0.014125	0.884073	139	chr2:60761776-60762163
K562	IRXB_Alexander	0.0031781	0.014425	0.889964	140	chr16:51106499-51106916
K562	POU6F2_Abraham	0.003253	0.014745	0.889964	141	chr7:38903066-38903446
K562	unknown601	0.0032777	0.014853	0.889964	142	chr13:32130172-32131372
K562	OTP_Lucy	0.0032855	0.014891	0.889964	143	chr5:77267928-77268224
K562	ZNF503_Flora	0.0033299	0.015075	0.889964	145	chr10:77406283-77406663
K562	element_1760	0.0033329	0.015091	0.889964	146	chr16:66937076-66939560
K562	DHX15_Doris	0.0033443	0.015141	0.889964	147	chr4:23830251-23830515
K562	unknown1892	0.0033899	0.0153	0.889964	148	chr4:149742938-149744138
K562	DACH1_Delphina	0.0033901	0.015302	0.889964	149	chr13:72097035-72097637
K562	SMAD3_Vera	0.0034729	0.015621	0.889964	150	chr15:68069688-68070006
K562	unknown47	0.0034835	0.015674	0.889964	151	chr1:72974829-72976029
K562	element_1676	0.0034877	0.01569	0.889964	152	chr14:34385301-34386834
K562	BARHL2_Hamlet	0.0034881	0.015694	0.889964	153	chr1:90905240-90905777
K562	CASZ1_Victor	0.0035064	0.015753	0.889964	154	chr1:10851826-10852045
K562	unknown1660	0.0035644	0.015982	0.897062	155	chr3:163303083-163304283
K562	BCL11A_Frederica	0.0036254	0.016235	0.897969	156	chr2:59080107-59080404
K562	element_515	0.0036717	0.016437	0.897969	157	chr22:19749356-19750055
K562	unknown1261	0.003697	0.016525	0.897969	158	chr2:146210643-146211843
K562	chr12_Zelda	0.0037186	0.016598	0.897969	159	chr12:103773545-103773788
K562	unknown1847	0.0037367	0.016683	0.897969	160	chr4:122480516-122481716
K562	element_1138	0.00377	0.016799	0.897969	161	chr18:23283479-23284795
K562	element_444	0.0037972	0.01691	0.897969	162	chr1:83411289-83412040
K562	SP5_Violet	0.0038672	0.017174	0.897969	163	chr2:171571542-171571838
K562	element_872	0.0039187	0.017344	0.897969	164	chr11:121799771-121801171
K562	RARB_Victor	0.0039307	0.017391	0.897969	165	chr3:25477831-25478042
K562	WWOX_Gwyneth	0.0039519	0.017471	0.897969	166	chr16:78631818-78632103
K562	ZEB2_Oskar	0.0040061	0.017687	0.897969	167	chr2:145785860-145786151
K562	chr10_Derek	0.0040094	0.017697	0.897969	168	chr10:13567663-13567867
K562	PRDM8_Lucifer	0.0040209	0.017745	0.897969	169	chr4:80374809-80375070
K562	ST18_Felix	0.0040399	0.017814	0.897969	170	chr8:53157210-53157468
K562	FIGN_Tatiana	0.0040985	0.01802	0.897969	172	chr2:165283363-165283730
K562	chr6_Frederica	0.0041543	0.018242	0.897969	173	chr6:70098961-70099402
K562	PAX9_Leo	0.0041659	0.018281	0.897969	174	chr14:36911867-36912250
K562	element_1249	0.0042014	0.018397	0.897969	175	chr4:12950899-12952450
K562	unknown537	0.0042133	0.018437	0.897969	176	chr12:83810053-83811253
K562	ZFHX4_Leo	0.0042583	0.018587	0.897969	177	chr8:77712459-77713135
K562	AUTS2_Julia	0.0042613	0.018594	0.897969	178	chr7:69911428-69911715
K562	unknown2741	0.0042758	0.018657	0.897969	179	chr9:20125973-20127173
K562	element_1174	0.0043237	0.018808	0.897969	180	chr2:58748340-58750140
K562	unknown936	0.0043445	0.018897	0.897969	181	chr16:65787332-65788532
K562	ZFHX4_Theodore	0.0043881	0.019058	0.897969	182	chr8:78815978-78816219
K562	TLE4_Chen	0.0043988	0.019091	0.897969	183	chr9:81871567-81872032
K562	element_2256	0.0044159	0.019153	0.897969	184	chr2:145267267-145269283
K562	element_164	0.0044353	0.019212	0.897969	185	chr16:52551597-52552835
K562	NR4A2_Jan	0.0044381	0.019219	0.897969	186	chr2:156726710-156727373
K562	ONECUT2_Leontina	0.0045461	0.019585	0.897969	187	chr18:54697879-54698095
K562	NKX6-1_Leo	0.0045486	0.01959	0.897969	188	chr4:85284287-85284552
K562	unknown3001	0.0045705	0.019675	0.897969	189	chrX:82507037-82508237
K562	NR2F2_Siddhartha	0.0046185	0.019864	0.897969	190	chr15:97436455-97436696
K562	ZNF238_Flora_2	0.0046709	0.020078	0.897969	191	chr1:243877077-243877537
K562	element_1127	0.0046794	0.020106	0.897969	192	chr14:27553786-27555661
K562	NR2F1_Benjamin_1	0.0047251	0.020286	0.897969	193	chr5:91715371-91715714
K562	unknown2726	0.0047389	0.020342	0.897969	194	chr9:7691641-7692841
K562	LMO3_Malcolm	0.0047445	0.020356	0.897969	195	chr12:17033624-17034074
K562	MAFB_Agamemnon	0.0047559	0.020403	0.897969	196	chr20:38863225-38863580
K562	ESRRB_Hans	0.0047611	0.02043	0.897969	197	chr14:76501328-76501697
K562	NCOA2_Lolita_1	0.0047649	0.020448	0.897969	198	chr8:71021988-71022419
K562	unknown1298	0.0048728	0.020837	0.897969	199	chr2:177309038-177310238
K562	element_839	0.0048797	0.020862	0.897969	200	chr3:17987632-17988945
K562	element_1497	0.0048859	0.020883	0.897969	201	chr17:13015647-13018459
K562	IRXB_Logan	0.0049354	0.021069	0.897969	203	chr16:53654222-53654631
K562	element_696	0.0049395	0.021082	0.897969	204	chr10:131404068-131405310
K562	SOX2_Frederica	0.005045	0.021444	0.897969	205	chr3:181097179-181097613
K562	element_1060	0.0051055	0.021675	0.897969	206	chr5:92613862-92616844
K562	ZEB2_Frodo	0.0051473	0.021813	0.897969	207	chr2:144755053-144755266
K562	NFIB_Prometheus	0.0051888	0.021953	0.897969	209	chr9:14303599-14303816
K562	unknown2929	0.0052013	0.021992	0.897969	210	chrX:34053532-34054732
K562	RUNX1T1_Jeremy	0.0052497	0.02218	0.897969	211	chr8:93151341-93151579
K562	unknown2833	0.0053104	0.02236	0.897969	212	chr9:90871643-90872843
K562	unknown2660	0.0054239	0.022775	0.897969	213	chr8:108777891-108779091
K562	ZFHX3_Roman	0.0054705	0.022946	0.897969	214	chr16:73764900-73765241
K562	BCL11A_Mustafa	0.0054713	0.022952	0.897969	215	chr2:59428990-59429355
K562	element_2319	0.0054978	0.023056	0.897969	216	chr6:100904128-100905067
K562	ARX_Harper	0.0055207	0.023128	0.897969	217	chrX:24998587-24998786
K562	ZEB2_Helen	0.0055658	0.023305	0.897969	218	chr2:145159902-145160227
K562	IRXB_Zhong	0.0055705	0.023313	0.897969	219	chr16:55424976-55425289
K562	GLI3_William	0.0055779	0.023345	0.897969	220	chr7:42272831-42273255
K562	MEIS2_Ariane	0.0055894	0.023378	0.897969	221	chr15:36250186-36250402
K562	ZFHX4_Logan	0.0056081	0.023439	0.897969	222	chr8:77720688-77721061
K562	unknown1542	0.0056523	0.023581	0.897969	223	chr3:44223017-44224217
K562	element_1682	0.0056819	0.02369	0.897969	224	chr16:52740114-52744871
K562	element_1195	0.0057341	0.023841	0.897969	225	chr18:75467090-75468311
K562	element_417	0.0057808	0.024024	0.897969	226	chr1:10925202-10925728
K562	SOX6_Adela	0.0058005	0.024084	0.897969	227	chr11:15523220-15523432
K562	element_699	0.0058189	0.024156	0.897969	228	chr10:130831457-130833175
K562	NR2F1_Cameron	0.0058303	0.0242	0.897969	229	chr5:91804008-91804479
K562	MICALL2_Jan	0.0058453	0.024267	0.897969	230	chr7:1278944-1279202
K562	RUNX1T1_Hannibal	0.005855	0.024297	0.897969	231	chr8:93106306-93106507
K562	SALL3_Cornelia	0.0059724	0.024703	0.897969	233	chr18:75719736-75719953
K562	unknown661	0.0060327	0.024942	0.897969	234	chr13:67893578-67894778
K562	unknown1636	0.0061021	0.025167	0.897969	235	chr3:143836053-143837253
K562	SOX5_Theodore	0.0061156	0.025213	0.897969	236	chr12:24531470-24531747
K562	chr4_Jeremy	0.006223	0.025591	0.897969	237	chr4:62933776-62933993
K562	EBF3_Scarlett	0.00627	0.025752	0.897969	238	chr10:131691309-131691943
K562	chr16_Emi	0.0062783	0.025777	0.897969	239	chr16:58965929-58966130
K562	MECOM_Eden	0.0063856	0.026144	0.897969	240	chr3:168961115-168961327
K562	ZEB2_Eros	0.0064244	0.026286	0.897969	241	chr2:144573965-144574313
K562	QKI_Isaac	0.0064934	0.026532	0.897969	242	chr6:163992092-163992336
K562	IRXA_Scarlett	0.0064942	0.026533	0.897969	243	chr5:3357367-3357567
K562	FOXP2_Frederica	0.0065021	0.026566	0.897969	244	chr7:114289326-114289600
K562	element_794	0.0065388	0.026697	0.897969	245	chr2:158005545-158006521
K562	KLHL14_Gabriel	0.0065727	0.026815	0.897969	246	chr18:30448427-30448763
K562	unknown2056	0.0065752	0.026823	0.897969	247	chr5:62457733-62458933
K562	PTBP2_Adela	0.006673	0.027133	0.897969	248	chr1:95874008-95874237
K562	TSHZ2_Yana	0.0066891	0.027198	0.897969	249	chr20:50980751-50981192
K562	SALL3_Apollo	0.006733	0.027334	0.897969	250	chr18:76184301-76184618
K562	NR2F1_Lolita	0.0067564	0.027419	0.897969	251	chr5:92909587-92909815
K562	PRDM8_Ophelia	0.0067605	0.027433	0.897969	252	chr4:80416667-80416929
K562	unknown1619	0.0067986	0.027575	0.897969	253	chr3:109268525-109269725
K562	NIPBL_Antonio	0.0068312	0.027673	0.897969	254	chr5:36878861-36879067
K562	NR2F2_Vivien	0.0068706	0.027819	0.897969	255	chr15:98141652-98141954
K562	unknown1689	0.0068873	0.027874	0.897969	256	chr3:190490871-190492071
K562	MBD5_Vanessa	0.0070124	0.028336	0.897969	257	chr2:149544777-149545135
K562	RUNX1T1_Brooklyn	0.0070416	0.028422	0.897969	258	chr8:92969756-92970012
K562	ZEB2_Malcolm	0.0071412	0.028737	0.897969	259	chr2:145268333-145268548
K562	PAX2_Oberon	0.0073079	0.029309	0.897969	260	chr10:102567791-102568066
K562	unknown1465	0.0073297	0.029395	0.897969	261	chr21:27655299-27656499
K562	ARID5B_Ava	0.0073501	0.029457	0.897969	262	chr10:63597087-63597301
K562	unknown2977	0.0073624	0.029504	0.897969	263	chrX:67122424-67123624
K562	BARHL1_Lincoln	0.0074185	0.029698	0.897969	264	chr9:135681517-135681718
K562	LMO4_Lukas	0.0074189	0.029701	0.897969	265	chr1:88431143-88431392
K562	element_1135	0.0074228	0.029721	0.897969	266	chr1:88595049-88596320
K562	unknown941	0.0074367	0.029773	0.897969	267	chr16:74031136-74032336
K562	unknown637	0.0074454	0.029796	0.897969	268	chr13:58085120-58086320
K562	chr1_Abraham	0.0074506	0.029814	0.897969	269	chr1:3190804-3191011
K562	NPAS3_Olivia	0.0074622	0.029858	0.897969	270	chr14:34089004-34089278
K562	POU3F2_Boris	0.0076028	0.030333	0.897969	271	chr6:97651251-97651561
K562	TSHZ3_Helen	0.0076139	0.030375	0.897969	272	chr19:31142971-31143252
K562	unknown816	0.0076585	0.030524	0.897969	273	chr14:97155589-97156789
K562	element_1008	0.0076725	0.030567	0.897969	274	chr1:38735942-38737376
K562	ETV1_Evelyn	0.0076823	0.030598	0.897969	275	chr7:13764307-13764576
K562	unknown2350	0.0077189	0.030731	0.897969	276	chr6:143013703-143014903
K562	unknown2766	0.0077326	0.030778	0.897969	277	chr9:31574993-31576193
K562	LMO3_Nora	0.0077493	0.030836	0.897969	278	chr12:17101837-17102067
K562	chr4_Midori	0.0077557	0.030858	0.897969	279	chr4:97559159-97559463
K562	element_1652	0.0077694	0.030905	0.897969	280	chr2:85997467-86001005
K562	unknown1836	0.007771	0.03091	0.897969	281	chr4:116617459-116618659
K562	unknown945	0.0077834	0.030949	0.897969	282	chr16:79418385-79419585
K562	DCAF12L2_Larisa	0.0078127	0.031054	0.897969	283	chrX:124512709-124512942
K562	element_973	0.0078576	0.031191	0.897969	284	chr3:71507469-71508874
K562	EBF3_Ophelia	0.0078904	0.03129	0.897969	285	chr10:131658995-131659283
K562	element_98	0.0079417	0.031486	0.897969	286	chr16:22684122-22685282
K562	VTI1A_Arthur	0.0079603	0.031545	0.897969	287	chr10:114250386-114250687
K562	element_1463	0.0079634	0.031559	0.897969	288	chr9:89648350-89651598
K562	unknown2318	0.0079668	0.031564	0.897969	289	chr6:116108055-116109255
K562	unknown2260	0.0079845	0.031622	0.897969	290	chr6:78979986-78981186
K562	chrX_Maxwell	0.008009	0.031688	0.897969	291	chrX:122599250-122599677
K562	unknown835	0.0080211	0.03173	0.897969	292	chr15:38910312-38911512
K562	element_2045	0.0080393	0.03179	0.897969	293	chr20:48291612-48294178
K562	HMX2_Virginia	0.0080623	0.031846	0.897969	294	chr10:125217245-125217616
K562	MEIS1_Harper	0.0081367	0.032083	0.897969	295	chr2:67157750-67157992
K562	GAS1_Aurore	0.0081789	0.032239	0.897969	296	chr9:89491760-89492040
K562	LBX1_Kazuki	0.0081817	0.032247	0.897969	297	chr10:103243990-103244368
K562	unknown445	0.0081981	0.032306	0.897969	298	chr11:110391083-110392283
K562	chr12_Leopold	0.0082066	0.032337	0.897969	299	chr12:11919137-11919337
K562	element_1147	0.008239	0.032436	0.897969	300	chr2:104285458-104286792
K562	BARHL2_Lukas_1	0.0082973	0.032642	0.897969	301	chr1:91196989-91197213
K562	unknown1712	0.0083011	0.032658	0.897969	302	chr4:18831944-18833144
K562	unknown189	0.0083154	0.032706	0.897969	303	chr1:230644440-230645640
K562	WWOX_Santiago	0.0084291	0.033068	0.897969	304	chr16:78925354-78925557
K562	element_807	0.0084301	0.033072	0.897969	305	chr7:22091362-22092557
K562	TSHZ3_Kazuki	0.0085157	0.033358	0.897969	306	chr19:31308833-31309078
K562	element_2418	0.0085164	0.033361	0.897969	307	chr1:92310736-92312231
K562	HDAC9_Patricia	0.0085504	0.03348	0.897969	308	chr7:18886410-18886878
K562	ZEB2_Mauritius	0.0085564	0.033501	0.897969	309	chr2:145269564-145269804
K562	IRXB_Zeus	0.0085768	0.033576	0.897969	310	chr16:55329774-55330063
K562	chr4_Vladimir	0.0085832	0.033598	0.897969	311	chr4:158281764-158281998
K562	LMO4_Jonathan	0.0086238	0.033753	0.897969	312	chr1:88149190-88149494
K562	unknown2160	0.0086257	0.03376	0.897969	313	chr5:162313695-162314895
K562	unknown2454	0.0087138	0.034009	0.897969	314	chr7:71967332-71968532
K562	element_1166	0.0087372	0.03409	0.897969	315	chr14:36973775-36974585
K562	unknown2573	0.0087399	0.034102	0.897969	316	chr8:36051001-36052201
K562	ZNF238_Clara	0.0088081	0.034318	0.897969	317	chr1:243624219-243624613
K562	TSHZ1_Wagner	0.0088582	0.034494	0.897969	318	chr18:72510955-72511217
K562	unknown2183	0.0088873	0.034593	0.897969	319	chr6:9378576-9379776
K562	GATA3_Vladimir	0.0088913	0.034605	0.897969	320	chr10:8546567-8547041
K562	chr2_Agamemnon	0.008896	0.034619	0.897969	321	chr2:5835310-5835555
K562	unknown1633	0.0089384	0.034761	0.897969	322	chr3:139481523-139482723
K562	element_880	0.0089771	0.034887	0.897969	323	chr18:36024488-36025531
K562	unknown819	0.0090453	0.035137	0.897969	324	chr14:98323169-98324369
K562	unknown1844	0.0090736	0.035224	0.897969	325	chr4:120791591-120792791
K562	FOXP1_Brooklyn_1	0.0091135	0.035341	0.897969	326	chr3:71291978-71292192
K562	TFAP2B_Griselda	0.009149	0.035461	0.897969	327	chr6:50529602-50529830
K562	element_1492	0.0091992	0.035634	0.897969	329	chr20:54128635-54130976
K562	unknown1938	0.0092343	0.03579	0.897969	330	chr4:180149918-180151118
K562	NFIB_Aladdin	0.0092511	0.035849	0.897969	331	chr9:14083899-14084136
K562	unknown12	0.0092637	0.03589	0.897969	332	chr1:14611931-14613131
K562	NRXN3_Toru	0.0093859	0.036314	0.897969	333	chr14:80482242-80482491
K562	SATB1_Veronica	0.0094302	0.036438	0.897969	334	chr3:18844485-18844745
K562	FBXO8_Hannibal	0.0094455	0.036489	0.897969	335	chr4:174958410-174958691
K562	unknown211	0.0094641	0.036551	0.897969	336	chr10:2793222-2794422
K562	element_722	0.0095202	0.036753	0.897969	337	chr9:84009516-84010866
K562	PROX1_Napoleon	0.0095222	0.036759	0.897969	338	chr1:214190333-214190904
K562	ID4_Logan	0.0095771	0.036923	0.897969	339	chr6:19719701-19720036
K562	unknown882	0.0096218	0.037084	0.897969	341	chr16:13738760-13739960
K562	TLE4_Logan	0.0096408	0.037154	0.897969	342	chr9:83413219-83413557
K562	unknown643	0.009649	0.037192	0.897969	343	chr13:59454816-59456016
K562	LHX1_Juan	0.0096611	0.03725	0.897969	344	chr17:35270374-35270580
K562	unknown1646	0.0097994	0.037688	0.897969	345	chr3:152442629-152443829
K562	chr11_Daniel	0.0098149	0.037738	0.897969	346	chr11:45954088-45954361
K562	PAX9_Jacob	0.0098527	0.037867	0.897969	347	chr14:36908040-36908576
K562	ZIC1_Amadeus	0.0098593	0.037895	0.897969	348	chr3:146465402-146465750
K562	NR4A2_Andrew	0.0098742	0.03794	0.897969	349	chr2:156471396-156471596
K562	MEIS1_Virginia	0.0099174	0.038066	0.897969	350	chr2:65941809-65942211
K562	SP5_Poseidon	0.009919	0.038068	0.897969	351	chr2:171508348-171508744
K562	element_2397	0.0099688	0.038231	0.897969	352	chr6:46020500-46022001
K562	unknown1409	0.009997	0.038341	0.897969	353	chr20:38501117-38502317

## Sheet: Table 2
Supplementary Table 2: Essential ultra-conserved elements in 293T cells from pooled dual-CRISPR screening.
Cell line	ID	RRA score	P value	FDR	Rank	Coordinates (hg19 assembly)
293T	ZNF703_Hannibal	4.9259e-07	0.00017344	0.535891	1	chr8:37218083-37218404
293T	POU3F2_Leo	4.0211e-06	0.00022865	0.535891	2	chr6:98489764-98490003
293T	BHLHE22_Haruki	1.3356e-05	0.0002371	0.535891	3	chr8:65613527-65613758
293T	ZNF608_Lolita	4.7029e-05	0.00028127	0.535891	4	chr5:124316249-124316699
293T	unknown142	5.3119e-05	0.00056579	0.862376	5	chr1:190528123-190529323
293T	TANK_Scout_2	0.00010788	0.019031	0.881012	6	chr2:162102758-162102991
293T	SP3_Jun	0.00011387	0.024319	0.881012	7	chr2:174941727-174942042
293T	element_1747	0.00014885	0.02739	0.881012	8	chr3:50636478-50640158
293T	unknown644	0.00015165	0.024489	0.881012	9	chr13:59740775-59741975
293T	unknown1700	0.00015856	0.013812	0.881012	10	chr4:11034267-11035467
293T	MIR4318_Naomi	0.00016387	0.01922	0.881012	11	chr18:36063645-36063845
293T	unknown2224	0.00017743	0.024827	0.881012	12	chr6:51064924-51066124
293T	SP3_Nagasawa	0.00020366	0.016569	0.881012	13	chr2:174971548-174971872
293T	SOX5_Eduardo	0.00022017	0.022218	0.881012	14	chr12:23322516-23322938
293T	BCL11A_Sherlock	0.00022917	0.013886	0.881012	15	chr2:60224447-60224671
293T	NFIA_Quentin_1	0.00024922	0.014167	0.881012	17	chr1:61922564-61922874
293T	ONECUT2_Laura	0.00027522	0.0055286	0.881012	18	chr18:54528381-54528613
293T	unknown2481	0.00031158	0.025468	0.881012	19	chr7:97147126-97148326
293T	SOX21_Chen_2	0.00033106	0.019688	0.881012	21	chr13:95314710-95314969
293T	unknown1582	0.00037015	0.0056027	0.881012	22	chr3:84616084-84617284
293T	DACH2_Patricia	0.00037298	0.019903	0.881012	23	chrX:85412425-85412697
293T	ZEB2_Evelyn	0.00037694	0.019926	0.881012	24	chr2:144601305-144601530
293T	unknown338	0.00039016	0.02875	0.881012	25	chr10:127008280-127009480
293T	NPAS3_Faust	0.00039134	0.01996	0.881012	26	chr14:33525528-33525764
293T	MAB21L1_Adela	0.00041278	0.025866	0.881012	27	chr13:36246627-36246872
293T	MEIS1_Finn	0.00042134	0.011528	0.881012	28	chr2:67463224-67463484
293T	NPAS3_Sebastian	0.00042434	0.014475	0.881012	29	chr14:34162972-34163489
293T	unknown2409	0.00042984	0.025915	0.881012	30	chr7:26044182-26045382
293T	unknown2319	0.00044947	0.020126	0.881012	31	chr6:117310979-117312179
293T	chrX_Yves	0.00046429	0.023078	0.881012	32	chrX:148395153-148395547
293T	POU6F2_Carmen	0.00048285	0.017615	0.881012	33	chr7:39072947-39073278
293T	BCL11B_Amadeus	0.00050591	0.028964	0.881012	34	chr14:98606121-98606367
293T	SOX2_Aladdin_3	0.00051479	0.0056949	0.881012	35	chr3:180694650-180694849
293T	ZEB2_Eden	0.00052075	0.026397	0.881012	36	chr2:144533208-144533424
293T	unknown1562	0.00052075	0.026397	0.881012	37	chr3:73777255-73778455
293T	ZNF503_Santiago_1	0.00057013	0.017754	0.881012	38	chr10:78041899-78042210
293T	PAX9_Jacob	0.0005708	0.023778	0.881012	39	chr14:36908040-36908576
293T	unknown574	0.00057789	0.0088064	0.881012	40	chr12:114458957-114460157
293T	ZEB2_Zhong	0.00058069	0.023805	0.881012	41	chr2:147708540-147708836
293T	unknown2497	0.000584	0.023805	0.881012	42	chr7:110238358-110239558
293T	unknown822	0.00063216	0.023902	0.881012	43	chr14:99078942-99080142
293T	chr4_Elvira	0.0006636	0.015361	0.881012	44	chr4:13443170-13443450
293T	unknown1352	0.0007429	0.027157	0.881012	45	chr2:225539360-225540560
293T	TFAP2B_Benjamin	0.00074315	0.027157	0.881012	46	chr6:51315396-51315733
293T	BHLHE22_Nemo	0.00081009	0.015484	0.881012	47	chr8:65829210-65829750
293T	BCL11A_Daniel	0.00081303	0.027324	0.881012	48	chr2:58858096-58858518
293T	ESRRG_Frodo	0.00081469	0.025011	0.881012	49	chr1:216736555-216736851
293T	chr5_Ariel	0.00083963	0.015642	0.881012	50	chr5:56191516-56191804
293T	OTP_Gwyneth	0.00083963	0.015642	0.881012	51	chr5:77164568-77164803
293T	unknown1460	0.00090252	0.022185	0.881012	52	chr21:25474442-25475642
293T	unknown1793	0.0009054	0.019309	0.881012	53	chr4:72522007-72523207
293T	chr12_Victoria	0.00091423	0.031043	0.881012	54	chr12:65717874-65718098
293T	TSHZ3_Helen	0.00092028	0.028667	0.881012	55	chr19:31142971-31143252
293T	NR2F2_Tatiana	0.00093278	0.031235	0.881012	56	chr15:97548954-97549220
293T	element_1645	0.00094241	0.031291	0.881012	57	chr22:28746697-28748395
293T	element_1790	0.00095059	0.025668	0.881012	58	chr2:121562286-121565707
293T	unknown2180	0.00095377	0.025668	0.881012	59	chr6:7673460-7674660
293T	FOXP1_Brooklyn_1	0.0010033	0.031472	0.881012	60	chr3:71291978-71292192
293T	DBX1_Jan	0.0010088	0.031472	0.881012	61	chr11:20269119-20269387
293T	TLE4_Jonathan	0.0010164	0.031522	0.881012	62	chr9:82283660-82283896
293T	NR2F2_Evelyn	0.0010246	0.031635	0.881012	63	chr15:96075269-96075479
293T	MSI2_Patricia	0.0010659	0.028881	0.881012	64	chr17:56082225-56082438
293T	MEIS1_Traviata	0.0011026	0.025815	0.881012	65	chr2:66226919-66227136
293T	ESRRG_Toru	0.0011292	0.023286	0.881012	66	chr1:218281421-218281672
293T	BCL11A_Boris	0.0011292	0.023286	0.881012	67	chr2:58696415-58696679
293T	unknown1820	0.0011964	0.033463	0.881012	68	chr4:104742735-104743935
293T	NKX6-1_Apollo	0.0011974	0.025987	0.881012	69	chr4:84645471-84645697
293T	TCF12_Aurore	0.0012216	0.029724	0.881012	70	chr15:57580145-57580603
293T	element_73	0.0012366	0.029726	0.881012	71	chr16:51576725-51578101
293T	unknown327	0.0012541	0.029808	0.881012	72	chr10:115019710-115020910
293T	unknown1022	0.0012908	0.017111	0.881012	73	chr18:36431386-36432586
293T	TFAP2A_Roxane	0.0012908	0.017111	0.881012	74	chr6:10310926-10311294
293T	unknown1586	0.0012981	0.0061652	0.881012	75	chr3:87508330-87509530
293T	LRPPRC_Ariane	0.0013293	0.034084	0.881012	76	chr2:44124147-44124382
293T	TFAP2A_Antigone	0.0013492	0.030807	0.881012	77	chr6:8468981-8469522
293T	NPAS3_Achilles	0.0013681	0.030905	0.881012	78	chr14:33070255-33070518
293T	unknown2296	0.001381	0.020665	0.881012	79	chr6:100728879-100730079
293T	unknown2398	0.0013902	0.034268	0.881012	80	chr7:19288916-19290116
293T	SMAD3_Vanessa	0.001391	0.017219	0.881012	81	chr15:68060449-68061196
293T	BHLHE22_Virginia	0.0013937	0.026723	0.881012	82	chr8:66362066-66362330
293T	LHX1_Kazuki	0.0014028	0.030956	0.881012	83	chr17:35301604-35301902
293T	BCL11A_Doris	0.0014075	0.026725	0.881012	84	chr2:58891494-58891769
293T	unknown164	0.0014119	0.030957	0.881012	85	chr1:208139567-208140767
293T	unknown2575	0.001412	0.026725	0.881012	86	chr8:40092595-40093795
293T	unknown288	0.0014168	0.026725	0.881012	87	chr10:72843244-72844444
293T	unknown2935	0.0014238	0.021026	0.881012	88	chrX:36526322-36527522
293T	SATB2_Adam	0.0015213	0.025234	0.881012	89	chr2:199202365-199202977
293T	unknown2441	0.0015303	0.025234	0.881012	90	chr7:54333651-54334851
293T	ZIC1_Isolde	0.0015462	0.031325	0.881012	91	chr3:147380074-147380315
293T	TSHZ1_Santiago	0.001639	0.028094	0.881012	92	chr18:72743423-72743673
293T	FOXG1_Jacob	0.0016831	0.018379	0.881012	93	chr14:29744960-29745188
293T	ZEB2_Frankenstein	0.0016874	0.026078	0.881012	94	chr2:144709543-144709918
293T	TSG1_Scarlett	0.0016878	0.031893	0.881012	95	chr6:95609434-95609662
293T	unknown2052	0.0017089	0.035298	0.881012	96	chr5:61311624-61312824
293T	POU3F2_Odessa	0.0017138	0.028897	0.881012	97	chr6:98813812-98814129
293T	AUTS2_Evelyn_2	0.0017163	0.035298	0.881012	98	chr7:69870490-69870719
293T	element_715	0.0017327	0.026167	0.881012	99	chr13:78866759-78868299
293T	MEIS2_Ursula	0.0017331	0.026167	0.881012	100	chr15:37869337-37869710
293T	unknown215	0.001861	0.02658	0.881012	101	chr10:7050174-7051374
293T	EBF1_Scheherazade	0.0018958	0.035827	0.881012	102	chr5:158348341-158348625
293T	PRDM8_Benjamin	0.0018976	0.033124	0.881012	103	chr4:80004110-80004414
293T	ST18_Brooklyn	0.0018985	0.026582	0.881012	104	chr8:53127749-53128048
293T	chr2_Butcher	0.0019013	0.026582	0.881012	105	chr2:38976008-38976332
293T	MICALL2_Charlie_2	0.0019013	0.026582	0.881012	106	chr7:1268339-1268611
293T	unknown2195	0.0019589	0.026695	0.881012	107	chr6:16053340-16054540
293T	BCL11A_Santiago	0.0019742	0.029558	0.881012	108	chr2:60151540-60151805
293T	chr10_Gabriel	0.0019972	0.033196	0.881012	109	chr10:32557459-32557682
293T	LRPPRC_Jonathan_1	0.0020053	0.015202	0.881012	110	chr2:44171034-44171290
293T	RUNX1T1_Siddhartha	0.0020108	0.015519	0.881012	111	chr8:94053083-94053560
293T	unknown329	0.0020467	0.020233	0.881012	112	chr10:115739779-115740979
293T	VTI1A_Norma	0.0020624	0.033282	0.881012	113	chr10:114746137-114746368
293T	chr15_Nicol	0.0021424	0.0068889	0.881012	114	chr15:56383244-56383456
293T	chr4_Victor	0.0021519	0.023247	0.881012	115	chr4:149001508-149001720
293T	ZNF503_Beatrice	0.0022009	0.03467	0.881012	116	chr10:77138988-77139276
293T	IRXB_Dorian	0.002273	0.030378	0.881012	117	chr16:52057122-52057395
293T	GBX2_Cameron	0.0023152	0.035119	0.881012	118	chr2:236744552-236744828
293T	unknown542	0.0023639	0.020906	0.881012	119	chr12:85848573-85849773
293T	PBX3_Ariel	0.0024007	0.029435	0.881012	120	chr9:128311943-128312222
293T	unknown2927	0.0024013	0.023922	0.881012	121	chrX:30454517-30455717
293T	BCL11A_Jacob	0.0024408	0.037849	0.881012	122	chr2:59163404-59163739
293T	unknown2054	0.0024436	0.029572	0.881012	123	chr5:61997960-61999160
293T	SOX21_Malcolm	0.0024486	0.023922	0.881012	124	chr13:95531222-95531502
293T	chr13_Harold	0.0024556	0.015706	0.881012	125	chr13:58240378-58240723
293T	BNC2_Lucy	0.002503	0.037994	0.881012	126	chr9:16708793-16709032
293T	unknown537	0.0025118	0.03224	0.881012	127	chr12:83810053-83811253
293T	SATB2_Jun	0.0025388	0.035937	0.881012	128	chr2:199832674-199833080
293T	POU3F3_Alice	0.0025724	0.021424	0.881012	129	chr2:103744112-103744328
293T	unknown2711	0.0025814	0.015787	0.881012	130	chr8:140016798-140017998
293T	HMX2_Virginia	0.0025918	0.030054	0.881012	131	chr10:125217245-125217616
293T	TSHZ3_Jacob	0.0026551	0.039642	0.881012	132	chr19:31177705-31177972
293T	MEIS2_Nick	0.0026931	0.036406	0.881012	133	chr15:37349171-37349744
293T	TSHZ2_Malcolm	0.0026978	0.036406	0.881012	134	chr20:51900774-51901045
293T	TFAP2B_Siddhartha	0.0026992	0.036517	0.881012	135	chr6:51148975-51149432
293T	ONECUT1_Nick	0.0027292	0.024728	0.881012	136	chr15:53726251-53726452
293T	LMO4_Norma	0.0027655	0.01639	0.881012	137	chr1:88536783-88537041
293T	LHX1_Victor	0.002785	0.030219	0.881012	138	chr17:35495374-35495752
293T	unknown2364	0.002826	0.037067	0.881012	139	chr6:157620383-157621583
293T	LIN52_Helen	0.0028504	0.034774	0.881012	140	chr14:74621921-74622224
293T	LIN52_Lucia	0.0028598	0.012687	0.881012	141	chr14:74655378-74655595
293T	unknown1270	0.0028682	0.025195	0.881012	142	chr2:150871221-150872421
293T	unknown2129	0.0028863	0.037069	0.881012	143	chr5:122625721-122626921
293T	ARID5B_Ava	0.0028864	0.030221	0.881012	144	chr10:63597087-63597301
293T	unknown2267	0.0028914	0.041029	0.881012	145	chr6:85033449-85034649
293T	unknown652	0.002949	0.012873	0.881012	146	chr13:62694447-62695647
293T	EBF3_Scheherazade	0.0029666	0.04162	0.881012	147	chr10:131693998-131694422
293T	LMO4_Frederica	0.003078	0.041621	0.881012	148	chr1:87812812-87813017
293T	unknown625	0.0030938	0.041704	0.881012	149	chr13:54165222-54166422
293T	ZNF608_Akiko	0.0030975	0.041704	0.881012	150	chr5:123911522-123911742
293T	chr9_Harold	0.0031427	0.037996	0.881012	151	chr9:86589882-86590746
293T	unknown2694	0.0031815	0.037998	0.881012	152	chr8:130029818-130031018
293T	unknown2439	0.0032176	0.027934	0.881012	153	chr7:53495271-53496471
293T	unknown2116	0.0032296	0.041831	0.881012	154	chr5:116259963-116261163
293T	ZFHX3_Ava	0.0032722	0.041831	0.881012	155	chr16:72505628-72505828
293T	unknown2492	0.0032964	0.023204	0.881012	156	chr7:108798131-108799331
293T	AK5_Delphina	0.0033185	0.0081361	0.881012	157	chr1:78411170-78411374
293T	unknown84	0.003323	0.038166	0.881012	158	chr1:100054900-100056100
293T	MEIS2_Akiko	0.0033354	0.017702	0.881012	159	chr15:35594458-35594931
293T	unknown2737	0.0033532	0.028081	0.881012	160	chr9:16342305-16343505
293T	element_648	0.0033543	0.023204	0.881012	161	chr8:105880860-105882147
293T	unknown1724	0.0033671	0.023204	0.881012	162	chr4:28766550-28767750
293T	TSHZ3_Penelope	0.0033778	0.030844	0.881012	163	chr19:31915803-31916072
293T	element_1912	0.0033894	0.042068	0.881012	164	chr1:3262093-3266365
293T	PAX2_Juan	0.0034332	0.040374	0.881012	165	chr10:102527351-102527626
293T	unknown439	0.0034616	0.042155	0.881012	166	chr11:104648050-104649250
293T	unknown5	0.0034688	0.042155	0.881012	167	chr1:4547671-4548871
293T	EBF1_Griselda	0.0034704	0.031273	0.881012	168	chr5:158159314-158159610
293T	unknown758	0.0034791	0.042155	0.881012	169	chr14:38927196-38928396
293T	unknown318	0.0035347	0.042156	0.881012	170	chr10:110181411-110182611
293T	unknown929	0.0035397	0.042156	0.881012	171	chr16:62736639-62737839
293T	unknown1958	0.0035626	0.031469	0.881012	172	chr5:2899586-2900786
293T	TSHZ1_Oskar	0.0035724	0.042259	0.881012	173	chr18:72925594-72925980
293T	PAX2_Alexander	0.0035829	0.037128	0.881012	174	chr10:102373621-102374056
293T	unknown2073	0.0035829	0.037128	0.881012	175	chr5:85480363-85481563
293T	HOXD_Brooklyn	0.0036137	0.04226	0.881012	176	chr2:176305455-176305656
293T	unknown306	0.003624	0.014232	0.881012	177	chr10:92399968-92401168
293T	ZNF503_Naomi	0.0036454	0.037961	0.881012	178	chr10:77754469-77754725
293T	NPAS3_Aurore	0.0036956	0.0089078	0.881012	179	chr14:33202017-33202222
293T	NPAS3_Jeremy_1	0.0037382	0.024201	0.881012	180	chr14:33719321-33719521
293T	unknown1379	0.0037552	0.042682	0.881012	182	chr20:6609905-6611105
293T	unknown2820	0.003803	0.038745	0.881012	183	chr9:83264417-83265617
293T	unknown423	0.0038097	0.032577	0.881012	184	chr11:93653504-93654704
293T	unknown2396	0.0038148	0.042143	0.881012	185	chr7:17658253-17659453
293T	NR4A2_Ariane_2	0.0038285	0.032577	0.881012	186	chr2:156508301-156508531
293T	unknown2561	0.0038419	0.038746	0.881012	187	chr8:23822815-23824015
293T	ZFHX4_Ophelia	0.0038759	0.015133	0.881012	188	chr8:78306365-78306574
293T	LMO4_Dominica	0.0038834	0.038746	0.881012	189	chr1:87801380-87801790
293T	element_866	0.0038863	0.043088	0.881012	190	chr11:32052398-32053496
293T	unknown3037	0.0038926	0.019046	0.881012	191	chrX:95770117-95771317
293T	MEIS1_Virginia	0.0039295	0.038859	0.881012	192	chr2:65941809-65942211
293T	TSHZ3_Jasmine	0.00397	0.030332	0.881012	193	chr19:31203563-31203793
293T	ESRRG_Griselda	0.0040195	0.030681	0.881012	194	chr1:216772853-216773125
293T	unknown2361	0.0040195	0.030681	0.881012	195	chr6:156756559-156757759
293T	unknown915	0.0040297	0.03906	0.881012	196	chr16:55167449-55168649
293T	ISL1_Clara	0.0040388	0.04236	0.881012	197	chr5:50468652-50468966
293T	unknown127	0.0040408	0.031029	0.881012	198	chr1:178942358-178943558
293T	element_1757	0.0040671	0.043227	0.881012	199	chr15:44172359-44173730
293T	POU3F2_Larisa	0.0041405	0.019314	0.881012	200	chr6:98470395-98470703
293T	NPAS3_Lily	0.0041508	0.043442	0.881012	201	chr14:33863105-33863539
293T	BCL11A_Andrew	0.004152	0.043909	0.881012	202	chr2:58106041-58106268
293T	element_1173	0.0041605	0.044154	0.881012	203	chr3:147378547-147380603
293T	DHX15_Leo	0.0041743	0.039537	0.881012	204	chr4:24194234-24194503
293T	NPAS3_Mauritius	0.0042657	0.034161	0.881012	205	chr14:34031058-34031379
293T	SOX21_Chen_1	0.0042657	0.034161	0.881012	206	chr13:95314312-95314708
293T	unknown1951	0.0042842	0.045751	0.881012	207	chr4:190018141-190019341
293T	unknown28	0.0043025	0.039538	0.881012	208	chr1:37857938-37859138
293T	unknown2904	0.0043153	0.032772	0.881012	209	chrX:13503815-13505015
293T	LMO4_Julia	0.0044314	0.0053792	0.881012	210	chr1:88180962-88181365
293T	PROX1_Abraham	0.0044905	0.014697	0.881012	211	chr1:213332779-213333063
293T	unknown2428	0.0046443	0.01644	0.881012	212	chr7:46876032-46877232
293T	unknown2303	0.0046532	0.047778	0.881012	213	chr6:105955170-105956370
293T	BCL11B_Whitney	0.0046944	0.040233	0.881012	214	chr14:99721149-99721403
293T	SMAD2_Logan	0.0047067	0.040233	0.881012	215	chr18:45193289-45193506
293T	NPAS3_Naoko	0.0047803	0.03314	0.881012	216	chr14:34065540-34066132
293T	unknown1045	0.0048193	0.035779	0.881012	217	chr18:55566730-55567930
293T	ZEB2_Silvester_2	0.0048386	0.016442	0.881012	218	chr2:146689447-146689906
293T	unknown1053	0.0048442	0.0053792	0.881012	219	chr18:63193437-63194637
293T	element_1151	0.0048613	0.048319	0.881012	220	chr14:53833457-53836210
293T	BCL11A_Toru	0.0048742	0.048543	0.881012	221	chr2:60297626-60298611
293T	NRXN1_Abraham	0.0049213	0.041029	0.881012	222	chr2:50148180-50148410
293T	ZNF503_Jan	0.0050168	0.049111	0.881012	223	chr10:77499119-77499625
293T	IRXB_Harper	0.0050216	0.049111	0.881012	224	chr16:52531120-52531573
293T	ERBB4_William	0.0050693	0.04153	0.881012	225	chr2:213141539-213141814
293T	LMO3_Haruki	0.0050813	0.04153	0.881012	226	chr12:16761694-16762215
293T	element_2378	0.005113	0.03496	0.881012	227	chr11:12203825-12205249
293T	element_796	0.005139	0.041531	0.881012	228	chr13:95313852-95315441
293T	ZFHX4_Vivien	0.0051634	0.046773	0.881012	229	chr8:78923607-78923875
293T	KLHL14_Harper	0.0051652	0.027945	0.881012	230	chr18:30490429-30490679
293T	MEF2C_Pandora	0.0051921	0.049621	0.881012	232	chr5:88672608-88672843
293T	LHX1_Frederica	0.0052097	0.04169	0.881012	233	chr17:35194738-35195149
293T	element_1492	0.0052173	0.049621	0.881012	234	chr20:54128635-54130976
293T	unknown2311	0.0052539	0.042444	0.881012	235	chr6:113042511-113043711
293T	unknown2294	0.0052539	0.042444	0.881012	236	chr6:99462503-99463703
293T	SP3_Zeus	0.0052713	0.050632	0.881012	237	chr2:175203689-175203901
293T	MEIS1_Harper	0.0053153	0.043787	0.881012	238	chr2:67157750-67157992
293T	HOXA_Kazuki	0.0053188	0.021997	0.881012	239	chr7:26880761-26880976
293T	unknown136	0.0054467	0.036363	0.881012	240	chr1:188572440-188573640
293T	POU3F2_Lincoln	0.0054509	0.0513	0.881012	241	chr6:98492091-98492818
293T	element_721	0.0054767	0.047318	0.881012	242	chr19:30574387-30575360
293T	unknown114	0.0054961	0.047671	0.881012	243	chr1:162893373-162894573
293T	ESRRG_Clara	0.0055135	0.045425	0.881012	244	chr1:216355875-216356106
293T	element_1049	0.0055825	0.051829	0.881012	246	chr5:92314781-92316083
293T	unknown131	0.0055825	0.051829	0.881012	247	chr1:185465878-185467078
293T	unknown2025	0.005584	0.029307	0.881012	248	chr5:40163430-40164630
293T	unknown1315	0.0056423	0.022232	0.881012	249	chr2:190240825-190242025
293T	unknown328	0.0056443	0.038422	0.881012	250	chr10:115177209-115178409
293T	chr2_Pandora	0.0056831	0.048378	0.881012	251	chr2:206858445-206858656
293T	unknown1343	0.005711	0.048378	0.881012	252	chr2:220841814-220843014
293T	element_64	0.0058451	0.04598	0.881012	253	chr16:52436255-52437376
293T	PROX1_Kizuki	0.005858	0.04598	0.881012	254	chr1:214123863-214124082
293T	PRDM8_Ophelia	0.0058979	0.018692	0.881012	255	chr4:80416667-80416929
293T	ZNF503_Charlie	0.0059037	0.029957	0.881012	256	chr10:77373516-77373820
293T	IRXB_Pandora	0.0059297	0.046178	0.881012	257	chr16:54093096-54093465
293T	unknown546	0.0059363	0.015058	0.881012	258	chr12:87932621-87933821
293T	VTI1A_Haruki	0.0060116	0.048533	0.881012	259	chr10:114404057-114404514
293T	element_90	0.0060157	0.053098	0.881012	260	chr16:6548841-6550064
293T	WWOX_Haruki	0.0060178	0.046367	0.881012	261	chr16:78643965-78644387
293T	unknown622	0.0060533	0.041134	0.881012	262	chr13:49424510-49425710
293T	MECOM_Doris	0.0060534	0.037244	0.881012	263	chr3:168960322-168960637
293T	FLJ42709_Siddhartha	0.0060681	0.048954	0.881012	264	chr5:91442995-91443408
293T	unknown558	0.0060758	0.046601	0.881012	265	chr12:92698052-92699252
293T	chr13_Lincoln	0.0060996	0.049212	0.881012	266	chr13:107181965-107182420
293T	unknown1479	0.0061027	0.05323	0.881012	267	chr22:27373612-27374812
293T	chr14_Hannibal	0.0061991	0.046602	0.881012	268	chr14:61724043-61724250
293T	element_919	0.0062142	0.053706	0.881012	269	chr8:116430695-116432527
293T	unknown239	0.0062161	0.049745	0.881012	270	chr10:27895884-27897084
293T	unknown1967	0.0062413	0.053907	0.881012	271	chr5:8702188-8703388
293T	unknown2416	0.0062449	0.049746	0.881012	272	chr7:35610471-35611671
293T	FOXP1_Finn_2	0.0062525	0.049915	0.881012	273	chr3:71099791-71100399
293T	DPH1_Jonathan	0.0062525	0.049915	0.881012	274	chr17:1899865-1900083
293T	element_1754	0.0062689	0.030669	0.881012	275	chr19:11251931-11254703
293T	element_1200	0.0062967	0.054245	0.881012	276	chr1:88577535-88578821
293T	POU3F3_Aladdin	0.0063152	0.050837	0.881012	277	chr2:103593087-103593321
293T	element_375	0.0064051	0.050839	0.881012	278	chr18:44770271-44771284
293T	FOXP2_Vera	0.0064068	0.023613	0.881012	279	chr7:115558040-115558295
293T	PAX9_Pandora	0.0064291	0.037588	0.881012	280	chr14:37558102-37558388
293T	ID4_Adela	0.0064633	0.042807	0.881012	281	chr6:18536814-18537082
293T	unknown1109	0.0064845	0.042807	0.881012	282	chr2:5222823-5224023
293T	MEIS1_Jacob	0.00649	0.042807	0.881012	283	chr2:66831550-66831828
293T	unknown1157	0.0065289	0.055354	0.881012	284	chr2:49074620-49075820
293T	unknown1416	0.0065302	0.043053	0.881012	285	chr20:46876109-46877309
293T	element_2036	0.0065361	0.055354	0.881012	286	chr16:89384737-89387643
293T	chr7_Robert	0.0065599	0.043299	0.881012	287	chr7:155547906-155548346
293T	BCL11A_Oskar	0.0066066	0.037938	0.881012	288	chr2:59998702-59998957
293T	unknown2476	0.00664	0.024216	0.881012	289	chr7:92664119-92665319
293T	BARHL2_Jacob	0.0066559	0.043781	0.881012	290	chr1:91087385-91087960
293T	MEIS2_Quentin_2	0.0067478	0.043939	0.881012	291	chr15:37440880-37441215
293T	ZNF503_Nick	0.0067698	0.052055	0.881012	292	chr10:77759385-77759788
293T	unknown2239	0.0067994	0.052796	0.881012	293	chr6:66675035-66676235
293T	NR2F2_Trevor	0.0068147	0.038179	0.881012	294	chr15:97615969-97616192
293T	NR4A2_Aphrodite	0.0068683	0.038767	0.881012	295	chr2:156487283-156487641
293T	element_602	0.0069042	0.052796	0.881012	296	chr3:157850874-157852181
293T	ELTD1_Molly	0.0069206	0.04913	0.881012	297	chr1:82049582-82049815
293T	unknown1825	0.0069793	0.033026	0.881012	298	chr4:108693063-108694263
293T	element_286	0.007018	0.056435	0.881012	299	chr10:102419119-102419731
293T	MEIS2_Othell	0.0070493	0.056659	0.881012	300	chr15:37372089-37372558
293T	element_1538	0.0071434	0.05666	0.881012	301	chr14:36911162-36914360
293T	POU3F3_Naomi	0.0071449	0.045051	0.881012	302	chr2:105048020-105048661
293T	EBF1_Siddhartha	0.0071741	0.045961	0.881012	303	chr5:158356915-158357147
293T	chr5_Brooklyn	0.0071835	0.01623	0.881012	304	chr5:65451803-65452009
293T	unknown870	0.0072151	0.049502	0.881012	305	chr15:96429670-96430870
293T	unknown1706	0.0072166	0.027409	0.881012	306	chr4:13193436-13194636
293T	ZFHX4_Gabriel	0.0072244	0.057173	0.881012	307	chr8:77578031-77578301
293T	chr18_Franz	0.0072427	0.046467	0.881012	308	chr18:42518260-42518529
293T	unknown619	0.0072744	0.034609	0.881012	309	chr13:47675614-47676814
293T	LMO4_Brooklyn	0.0073891	0.050509	0.881012	310	chr1:87741752-87741969
293T	element_91	0.0074182	0.057382	0.881012	311	chr16:7431988-7433156
293T	VTI1A_Wagner	0.0074182	0.057382	0.881012	312	chr10:114908044-114908418
293T	BHLHE22_Lily	0.0074241	0.057382	0.881012	313	chr8:65635347-65635558
293T	unknown1484	0.0074312	0.041069	0.881012	314	chr22:35219154-35220354
293T	ZNF503_Alice	0.0075366	0.051347	0.881012	315	chr10:76443591-76443790
293T	unknown2715	0.0075393	0.041278	0.881012	316	chr8:142946667-142947867
293T	unknown838	0.0075537	0.04702	0.881012	317	chr15:46512471-46513671
293T	MEIS1_Antigone	0.0075537	0.04702	0.881012	318	chr2:68406212-68406419
293T	unknown2855	0.0076017	0.058567	0.881012	319	chr9:109545020-109546220
293T	unknown638	0.0076017	0.058567	0.881012	320	chr13:58380397-58381597
293T	BARHL2_Boris	0.007605	0.041278	0.881012	321	chr1:90647002-90647211
293T	OTX1_Boris	0.0076079	0.051875	0.881012	322	chr2:63191615-63191972
293T	ST18_Lucy	0.0076297	0.04702	0.881012	323	chr8:53161898-53162241
293T	unknown1524	0.0077392	0.054132	0.881012	324	chr3:28925682-28926882
293T	ZNF703_Jeremy	0.0077392	0.054132	0.881012	325	chr8:36930978-36931314
293T	unknown66	0.0077523	0.041279	0.881012	326	chr1:85207018-85208218
293T	element_270	0.0077711	0.059031	0.881012	327	chr1:38801888-38802630
293T	unknown196	0.0077781	0.059224	0.881012	328	chr1:235187926-235189126
293T	unknown1127	0.0078698	0.041453	0.881012	329	chr2:15176809-15178009
293T	TLX3_Olivia	0.0078846	0.054717	0.881012	330	chr5:170629480-170629905
293T	unknown429	0.0078925	0.059987	0.881012	331	chr11:97329125-97330325
293T	RUNX1T1_Virginia	0.007899	0.055089	0.881012	332	chr8:94552619-94552839
293T	POU6F2_Frodo	0.0079061	0.028352	0.881012	333	chr7:39135772-39136132
293T	NPAS3_Olivia	0.0079061	0.028352	0.881012	334	chr14:34089004-34089278
293T	ZEB2_Santiago	0.0079468	0.05525	0.881012	335	chr2:146426340-146426762
293T	element_1760	0.0079531	0.041809	0.881012	336	chr16:66937076-66939560
293T	chrX_Amanda	0.0080101	0.042037	0.881012	337	chrX:17753770-17754111
293T	chr21_Gwyneth	0.0080252	0.042037	0.881012	338	chr22:29453179-29453394
293T	unknown953	0.0080444	0.059989	0.881012	339	chr17:5577576-5578776
293T	EMX2_Theodore	0.0080444	0.059989	0.881012	340	chr10:120181609-120181987
293T	unknown1143	0.0080768	0.059989	0.881012	341	chr2:31692686-31693886
293T	TSHZ3_Xavier	0.008145	0.055604	0.881012	342	chr19:32731907-32732137
293T	unknown2873	0.0081777	0.05407	0.881012	343	chr9:122871328-122872528
293T	SP3_Naoko	0.0081797	0.027933	0.881012	344	chr2:174973274-174973695
293T	ZIC1_Isaac	0.00819	0.05407	0.881012	345	chr3:147379199-147379481
293T	POU3F3_Ariel	0.0082116	0.042284	0.881012	346	chr2:103792954-103793198
293T	ESRRG_Delphina	0.0082398	0.04266	0.881012	347	chr1:216357647-216358055
293T	TOX_Norma	0.008254	0.054071	0.881012	348	chr8:60022043-60022285
293T	chr3_Patricia	0.0082631	0.048638	0.881012	349	chr3:173778888-173779165
293T	unknown2305	0.0082763	0.04266	0.881012	350	chr6:106442778-106443978
293T	unknown2293	0.0082907	0.054391	0.881012	351	chr6:99116690-99117890
293T	chr12_Zoltan	0.008329	0.039242	0.881012	352	chr12:130754043-130754368
293T	TFAP2B_Nick	0.008329	0.039242	0.881012	353	chr6:51468199-51468469
293T	PAX9_Maxwell_2	0.0083878	0.063463	0.881012	354	chr14:36933901-36934108
293T	ZEB2_Brooklyn	0.0084016	0.063463	0.881012	355	chr2:144256753-144256997
293T	MEIS1_Hector	0.0084652	0.049061	0.881012	356	chr2:66922668-66922957
293T	TLE4_Chen	0.0084771	0.056243	0.881012	357	chr9:81871567-81872032
293T	unknown1103	0.0084887	0.063924	0.881012	358	chr2:3949522-3950722
293T	unknown1440	0.0085201	0.04067	0.881012	359	chr21:15806076-15807276
293T	GAS1_Hector	0.0085391	0.057073	0.881012	360	chr9:89555886-89556116
293T	TOX_Sherlock	0.0085391	0.057073	0.881012	361	chr8:60556312-60556695
293T	RNF220_Evelyn	0.0085391	0.057073	0.881012	362	chr1:44739747-44740154
293T	POU3F3_Hans	0.0085407	0.054713	0.881012	363	chr2:104576627-104577056
293T	SOX2_Logan_1	0.0086248	0.040044	0.881012	364	chr3:181278959-181279186
293T	POU3F3_Zeus	0.0086273	0.040671	0.881012	365	chr2:105697512-105698050
293T	LMO3_Boris	0.0086298	0.043058	0.881012	366	chr12:16674820-16675406
293T	FIGN_Midori	0.008688	0.057905	0.881012	367	chr2:164661713-164662179
293T	element_297	0.0087728	0.066384	0.881012	368	chr7:31401914-31403016
293T	MIR4318_Noah	0.0088025	0.058106	0.881012	370	chr18:36544722-36545082
293T	unknown2154	0.0088089	0.055526	0.881012	371	chr5:155003510-155004710
293T	element_1038	0.0088151	0.04107	0.881012	372	chr3:147748015-147749579
293T	unknown1304	0.0088168	0.010649	0.881012	373	chr2:184620451-184621651
293T	SYNCRIP_Carmen	0.0088279	0.06732	0.881012	374	chr6:85256381-85256696
293T	NR2F2_Molly	0.0088713	0.043058	0.881012	375	chr15:97141744-97142093
293T	IRXB_Hong	0.0089225	0.041071	0.881012	376	chr16:52613073-52613429
293T	DACH2_Frodo	0.008934	0.067711	0.881012	377	chrX:85802940-85803174
293T	unknown2199	0.0089921	0.058106	0.881012	378	chr6:18779165-18780365
293T	chr6_Francesca	0.0090878	0.043059	0.881012	379	chr6:62390038-62390245
293T	element_1384	0.0090978	0.058106	0.881012	380	chr18:49572585-49574511
293T	TSHZ1_Traviata_1	0.0091795	0.058106	0.881012	381	chr18:72613912-72614165
293T	TSHZ3_Nick	0.0091937	0.068251	0.881012	382	chr19:31795774-31796005
293T	unknown664	0.0091978	0.056367	0.881012	383	chr13:69056433-69057633
293T	ETV1_Mauritius	0.0092935	0.056706	0.881012	384	chr7:14237027-14237239
293T	MEIS2_Emi	0.0094291	0.057043	0.881012	385	chr15:36948704-36948939
293T	ZEB2_Aladdin	0.0094613	0.058107	0.881012	386	chr2:144070066-144070393
293T	unknown790	0.0094613	0.058107	0.881012	387	chr14:59542526-59543726
293T	LMO3_Pandora	0.0095283	0.057043	0.881012	388	chr12:17312376-17312664
293T	unknown2640	0.0095376	0.057043	0.881012	389	chr8:83137735-83138935
293T	FOXP2_Robert	0.0096152	0.044557	0.881012	390	chr7:115263480-115264335
293T	unknown1592	0.0096388	0.058107	0.881012	391	chr3:89583560-89584760
293T	FOXD3_Megan	0.0096574	0.052498	0.881012	392	chr1:63465856-63466207
293T	AUTS2_Adela	0.0096783	0.058107	0.881012	393	chr7:69111243-69111454
293T	G2E3_Nick	0.0096856	0.045772	0.881012	394	chr14:31363057-31363330
293T	element_103	0.0096856	0.045772	0.881012	395	chr16:60683721-60685186
293T	FOXP1_Jeremy	0.0096966	0.019504	0.881012	396	chr3:71026317-71026688
293T	element_1671	0.0097202	0.057045	0.881012	397	chr17:47816239-47818803
293T	ZFHX3_Claudia	0.0097261	0.057045	0.881012	398	chr16:72738984-72739383
293T	unknown185	0.0097736	0.070131	0.881012	399	chr1:225021903-225023103
293T	MEIS2_Eden_1	0.0097761	0.070131	0.881012	400	chr15:36936294-36936638
293T	FOXP1_Boris	0.0098432	0.057045	0.881012	401	chr3:71357320-71357632
293T	TSHZ3_Eva	0.0098432	0.057045	0.881012	402	chr19:30939407-30939623
293T	PAX5_Lucia	0.0098554	0.040618	0.881012	403	chr9:37179437-37179792
293T	HMX2_Evelyn	0.0099368	0.070611	0.881012	404	chr10:124947368-124947646
293T	unknown573	0.0099435	0.057045	0.881012	405	chr12:113978912-113980112
293T	SMAD3_Xavier	0.0099531	0.054093	0.881012	406	chr15:68074541-68074789
293T	FOXD3_Sam	0.0099758	0.054094	0.881012	407	chr1:63574257-63574555
293T	NPAS3_Demian	0.009978	0.057407	0.881012	408	chr14:33411991-33412220
293T	BCL11A_Lucy	0.009978	0.057407	0.881012	409	chr2:59304391-59304653
293T	unknown409	0.009978	0.057407	0.881012	410	chr11:80138379-80139579

## Sheet: Table 3
Supplementary Table 3: Imatinib-resistance ultra-conserved elements in K562 cells from pooled dual-CRISPR screening.
ID	Beta score: 15daysVsC	Beta score: Imatinib15daysVsC	Coordinates (hg19 assembly)
FOXP1_Claudia	-0.629411	3.67983	chr3:71219451-71219728
unknown1053	0.772953	3.59909	chr18:63193437-63194637
unknown1638	-1.00252	3.1654	chr3:145321680-145322880
POU4F1_Lily	-0.630783	2.77254	chr13:79348272-79348516
unknown2203	0.283199	2.75659	chr6:21293038-21294238
unknown763	-0.405012	2.73355	chr14:41921117-41922317
unknown63	-0.818624	2.70238	chr1:83047241-83048441
ZEB2_Boris	0.548644	2.6417	chr2:144187307-144187747
QKI_Jonathan	-0.171521	2.50035	chr6:163992476-163992927
unknown1614	-0.866152	2.50008	chr3:105815890-105817090
FOXB1_Lucia	0.289996	2.42847	chr15:60519140-60519400
ZNF503_Ophelia	0.0946431	2.42666	chr10:77990963-77991202
unknown488	-1.21117	2.41917	chr12:30712974-30714174
SHOX2_Aphrodite	-0.629724	2.41478	chr3:157779746-157780196
unknown2163	-0.139995	2.41106	chr5:164721797-164722997
element_1498	-0.878819	2.32335	chr12:67127104-67129730
PAX2_Eugene	-0.545741	2.2847	chr10:102428052-102428316
element_1173	0.588395	2.28411	chr3:147378547-147380603
PTBP2_Nemo	-0.142659	2.25851	chr1:97765162-97765412
unknown1780	0.088547	2.20304	chr4:64749885-64751085
element_206	-0.667024	2.16326	chr3:70565242-70566852
unknown469	-0.799956	2.12929	chr12:13446056-13447256
POU4F2_Haruki_2	-0.0875135	2.00738	chr4:147709061-147709280
NPAS3_Leontina	0.340899	1.98372	chr14:33844439-33844767
unknown2100	-0.358696	1.96254	chr5:103657163-103658363
unknown1517	0.346474	1.94656	chr3:25985575-25986775
unknown2682	-0.0806062	1.91865	chr8:122295154-122296354
NFIA_Theodore	-0.0975335	1.91255	chr1:61923893-61924265
FOXP2_Malcolm	-0.935253	1.8088	chr7:114615171-114615408
element_2301	-0.00462804	1.78743	chr6:85895615-85898006
unknown1987	0.14049	1.76776	chr5:22932844-22934044
unknown1876	0.287538	1.74978	chr4:135529180-135530380
ZFHX3_Lincoln	-1.15666	1.74676	chr16:73579818-73580092
BCL11B_Zoltan	0.253854	1.73043	chr14:99883596-99883837
unknown2114	0.0159075	1.71121	chr5:113642446-113643646
unknown1712	-0.642513	1.70702	chr4:18831944-18833144
BCL11A_Jonathan	-0.890009	1.67539	chr2:59183171-59183388
unknown2939	-0.00651176	1.6707	chrX:39012347-39013547
unknown2258	0.133139	1.66283	chr6:77827470-77828670
unknown2315	-0.497753	1.6124	chr6:115021938-115023138
TFAP2A_Jeremy	-0.422638	1.60747	chr6:9539986-9540190
chr12_Xenia	-0.0193247	1.60656	chr12:85576449-85576744
element_593	-0.0365639	1.60655	chr14:37726340-37727348
unknown1824	-0.43283	1.60271	chr4:108433305-108434505
element_443	-0.343128	1.58427	chr1:83360512-83361298
FOXG1_Violet	-0.859131	1.58063	chr14:29998071-29998293
ZIC1_Prometheus	0.106294	1.57208	chr3:147801382-147801903
DACH1_Agamemnon	-0.0541395	1.56462	chr13:71405958-71406272
FOXP2_Robert	0.0382084	1.55194	chr7:115263480-115264335
unknown1133	-0.843973	1.54056	chr2:18867859-18869059
SP8_William_1	-0.2243	1.51071	chr7:22091516-22091924
EBF3_Flora	-0.220341	1.50879	chr10:130996117-130996339
KIF14_Demian	-0.237952	1.50034	chr1:200048353-200048851
FOXP1_Daniel	-0.653125	1.4955	chr3:71218423-71218642
PRDM8_Ophelia	-0.0308872	1.48911	chr4:80416667-80416929
element_2079	-0.0119492	1.48201	chr7:42532168-42534364
ESRRG_Eros	-0.272961	1.47376	chr1:216540197-216540739
HHIP_Sam	-0.35216	1.46932	chr4:145964531-145964739
POU4F1_Boris	-0.0472947	1.46513	chr13:78880761-78881313
SALL3_Antonio	-1.02275	1.45785	chr18:76461729-76462206
unknown291	-0.355933	1.45518	chr10:80606168-80607368
unknown440	-0.305869	1.43036	chr11:106061194-106062394
unknown2137	-0.23056	1.37654	chr5:130129431-130130631
EBF3_Nora	-0.278449	1.3738	chr10:131651995-131652328
ZFHX4_Nemo	-0.846781	1.36839	chr8:78042921-78043181
ZNF521_Helen	-0.450129	1.36566	chr18:22762174-22762448
SP3_Naomi	-0.197664	1.35327	chr2:174985991-174986201
BCL11A_Oskar	-0.177152	1.34983	chr2:59998702-59998957
ZNF503_Benjamin	-0.130723	1.34713	chr10:77210622-77211105
MEIS2_Lucifer	-0.838502	1.34587	chr15:37327425-37327750
MECOM_Vanessa	-0.244318	1.28464	chr3:169325742-169326034
unknown2868	-0.33449	1.28306	chr9:120751738-120752938
PTBP2_Dominica	-1.03034	1.27374	chr1:96561902-96562146
PAX5_Lucia	-0.397136	1.2725	chr9:37179437-37179792
chr11_Aphrodite	-0.827054	1.27218	chr11:29315461-29315666
TSHZ1_Wilson	-0.225722	1.2714	chr18:72460883-72461169
unknown504	-0.349926	1.26599	chr12:47347240-47348440
DACH1_Amos	-0.579311	1.26385	chr13:71775061-71775334
unknown230	-0.23033	1.24885	chr10:19132506-19133706
unknown2469	-0.811226	1.24203	chr7:85555280-85556480
EBF3_Gabriel	-0.306744	1.22858	chr10:131107537-131108284

## Sheet: Table 4
Supplementary Table 4: Essential putative K562 enhancers identified by pooled dual-CRISPR screening.
Library	Coordinates (hg19 assembly)	RRA score	P value	FDR	Rank
K562 enhancer library 1	chr1:184950930-184951579	3.958e-06	0.00026739	0.695191	1
K562 enhancer library 1	chr12:123591306-123592007	1.2987e-05	0.00037742	0.695191	2
K562 enhancer library 1	chr14:71791334-71791864	5.1023e-05	0.00074494	0.695191	3
K562 enhancer library 1	chr8:103817020-103817300	5.5399e-05	0.00080436	0.695191	4
K562 enhancer library 1	chr6:91168403-91168944	7.7049e-05	0.0010816	0.695191	5
K562 enhancer library 1	chr1:212769601-212770017	0.00012085	0.0025407	0.735018	6
K562 enhancer library 1	chr2:74496900-74497100	0.00014241	0.0027696	0.735018	7
K562 enhancer library 1	chr1:200989140-200989700	0.00015323	0.0028356	0.735018	8
K562 enhancer library 1	chr17:65755973-65756274	0.00015483	0.0028576	0.735018	9
K562 enhancer library 1	chr15:42082999-42083700	0.00016024	0.0031041	0.735018	10
K562 enhancer library 1	chr3:167835001-167835250	0.00017635	0.0030711	0.735018	11
K562 enhancer library 1	chr11:118789820-118790050	0.00021245	0.0037401	0.778971	12
K562 enhancer library 1	chr15:81352901-81353251	0.00023399	0.00091439	0.695191	13
K562 enhancer library 1	chr7:104658199-104658500	0.00024516	0.0019267	0.735018	14
K562 enhancer library 1	chr3:20378019-20378330	0.00024613	0.004167	0.778971	15
K562 enhancer library 1	chr5:114886899-114887600	0.00025502	0.0052234	0.778971	16
K562 enhancer library 1	chr1:65935249-65935950	0.0002697	0.0042925	0.778971	17
K562 enhancer library 1	chr1:51438580-51438730	0.00034144	0.001458	0.735018	18
K562 enhancer library 1	chr1:156092849-156093550	0.00041213	0.0092617	0.778971	19
K562 enhancer library 1	chr6:15390187-15390888	0.00041612	0.0092639	0.778971	20
K562 enhancer library 1	chr4:79701280-79701582	0.0004196	0.0092639	0.778971	21
K562 enhancer library 1	chr1:185139355-185140056	0.000429	0.0030425	0.735018	22
K562 enhancer library 1	chr1:91287600-91287750	0.00045284	0.0092925	0.778971	23
K562 enhancer library 1	chr3:177391020-177391507	0.00045913	0.0072458	0.778971	24
K562 enhancer library 1	chr2:71228201-71228562	0.00045963	0.0092947	0.778971	25
K562 enhancer library 1	chr16:58160940-58161200	0.00052845	0.0097877	0.778971	26
K562 enhancer library 1	chr5:176077401-176077799	0.00057768	0.0098383	0.778971	27
K562 enhancer library 1	chr12:14410699-14411400	0.00059992	0.0098603	0.778971	28
K562 enhancer library 1	chr6:126431901-126432433	0.00061697	0.010452	0.778971	29
K562 enhancer library 1	chr22:23449167-23449468	0.00064418	0.010501	0.778971	30
K562 enhancer library 1	chr7:97739776-97740259	0.0006648	0.0021534	0.735018	31
K562 enhancer library 1	chr1:227760230-227760931	0.00071247	0.010939	0.778971	32
K562 enhancer library 1	chr12:51755180-51755502	0.00074213	0.011654	0.778971	34
K562 enhancer library 1	chr4:144924600-144924790	0.00075376	0.0017837	0.735018	35
K562 enhancer library 1	chr5:42840960-42841190	0.00078271	0.011762	0.778971	36
K562 enhancer library 1	chr2:145266049-145266750	0.00078427	0.011762	0.778971	37
K562 enhancer library 1	chr15:45383446-45383747	0.00078674	0.011764	0.778971	38
K562 enhancer library 1	chr6:41546249-41546950	0.00080922	0.012737	0.778971	39
K562 enhancer library 1	chr12:31470501-31470900	0.00081158	0.0049571	0.778971	40
K562 enhancer library 1	chr1:101593641-101594327	0.00083676	0.012763	0.778971	41
K562 enhancer library 1	chr1:206822980-206823130	0.00083683	0.0095522	0.778971	42
K562 enhancer library 1	chr1:109925668-109926271	0.00090707	0.005384	0.778971	43
K562 enhancer library 1	chr22:21978849-21979550	0.00091187	0.013093	0.778971	44
K562 enhancer library 1	chr4:55534269-55534570	0.0009215	0.010217	0.778971	46
K562 enhancer library 1	chr6:4790801-4791172	0.00095803	0.013155	0.778971	47
K562 enhancer library 1	chr1:204535220-204535650	0.0010041	0.013665	0.778971	48
K562 enhancer library 1	chr19:19599799-19600500	0.0010058	0.013665	0.778971	49
K562 enhancer library 1	chr5:54736100-54736450	0.0010111	0.0028752	0.735018	50
K562 enhancer library 1	chr1:180583701-180583870	0.0010176	0.013767	0.778971	51
K562 enhancer library 1	chr10:82248001-82248309	0.0010626	0.013993	0.778971	52
K562 enhancer library 1	chr12:90193154-90193455	0.0011016	0.010736	0.778971	53
K562 enhancer library 1	chr14:102365668-102365969	0.0011226	0.0085685	0.778971	54
K562 enhancer library 1	chr6:50793374-50793782	0.0011417	0.0067903	0.778971	55
K562 enhancer library 1	chr11:96053101-96053453	0.0011478	0.014504	0.778971	56
K562 enhancer library 1	chr8:86915361-86915662	0.0011791	0.0056987	0.778971	57
K562 enhancer library 1	chr3:185815160-185815861	0.0012093	0.014968	0.778971	58
K562 enhancer library 1	chr10:52156949-52157650	0.001288	0.009495	0.778971	59
K562 enhancer library 1	chr1:55030795-55030913	0.001318	0.015375	0.778971	60
K562 enhancer library 1	chr8:12985260-12985430	0.0013783	0.015565	0.778971	61
K562 enhancer library 1	chr11:86651114-86651815	0.0013922	0.015661	0.778971	62
K562 enhancer library 1	chr2:241189137-241189438	0.0013968	0.015661	0.778971	63
K562 enhancer library 1	chr12:52541200-52541370	0.0014742	0.015798	0.778971	64
K562 enhancer library 1	chr3:126465360-126465661	0.001476	0.015798	0.778971	65
K562 enhancer library 1	chr7:138927452-138928092	0.0014913	0.0074681	0.778971	66
K562 enhancer library 1	chr15:41860680-41861000	0.0015051	0.0090856	0.778971	67
K562 enhancer library 1	chr1:207998080-207998300	0.0015464	0.0158	0.778971	68
K562 enhancer library 1	chr5:98107201-98107752	0.0016204	0.013879	0.778971	70
K562 enhancer library 1	chr1:70507399-70508100	0.0016701	0.016764	0.778971	71
K562 enhancer library 1	chr6:158463250-158463951	0.0016843	0.016764	0.778971	72
K562 enhancer library 1	chr1:203290146-203290500	0.0017079	0.016766	0.778971	73
K562 enhancer library 1	chr17:76237801-76238082	0.0018447	0.017818	0.778971	74
K562 enhancer library 1	chr15:80413067-80413368	0.0018733	0.010098	0.778971	75
K562 enhancer library 1	chr1:51444249-51444950	0.001949	0.010318	0.778971	77
K562 enhancer library 1	chr14:50437199-50437900	0.0019903	0.017994	0.778971	78
K562 enhancer library 1	chr6:138132475-138133000	0.0020109	0.019068	0.778971	79
K562 enhancer library 1	chr1:150540101-150540430	0.0020512	0.010426	0.778971	80
K562 enhancer library 1	chr19:47611460-47611710	0.0020716	0.019944	0.778971	81
K562 enhancer library 1	chr2:74830801-74831138	0.0020977	0.020219	0.778971	82
K562 enhancer library 1	chr20:3138034-3138335	0.0021243	0.020219	0.778971	83
K562 enhancer library 1	chr8:55248880-55249150	0.0021572	0.010428	0.778971	85
K562 enhancer library 1	chr5:131794901-131795150	0.0021633	0.020221	0.778971	86
K562 enhancer library 1	chr21:46675301-46675470	0.0021719	0.020221	0.778971	87
K562 enhancer library 1	chr7:98927200-98927430	0.0021742	0.0087467	0.778971	88
K562 enhancer library 1	chr15:96253149-96253800	0.0022597	0.015492	0.778971	90
K562 enhancer library 1	chr22:30303701-30304402	0.0022672	0.0095104	0.778971	91
K562 enhancer library 1	chr5:139691580-139691870	0.0022961	0.021229	0.778971	94
K562 enhancer library 1	chr2:86417202-86417503	0.0022992	0.010835	0.778971	95
K562 enhancer library 1	chr5:55606401-55606990	0.0022992	0.021229	0.778971	96
K562 enhancer library 1	chr14:65563074-65563375	0.002307	0.021231	0.778971	97
K562 enhancer library 1	chr11:69055671-69056170	0.0023267	0.018646	0.778971	98
K562 enhancer library 1	chr16:79451540-79451850	0.0023786	0.021528	0.778971	99
K562 enhancer library 1	chr17:53644400-53645000	0.0023798	0.021655	0.778971	100
K562 enhancer library 1	chr6:27634802-27635470	0.0024186	0.022076	0.778971	101
K562 enhancer library 1	chr12:26426870-26427190	0.0024372	0.022079	0.778971	102
K562 enhancer library 1	chr1:27888577-27889000	0.0024382	0.022079	0.778971	103
K562 enhancer library 1	chr1:156478040-156478300	0.0024626	0.022547	0.778971	105
K562 enhancer library 1	chr18:22819611-22820100	0.0024726	0.02255	0.778971	106
K562 enhancer library 1	chr16:30550949-30551250	0.0024782	0.02297	0.778971	107
K562 enhancer library 1	chr2:62531721-62532403	0.0024951	0.023008	0.778971	108
K562 enhancer library 1	chr12:93740900-93741100	0.0025216	0.016973	0.778971	109
K562 enhancer library 1	chr7:131307925-131308226	0.0026019	0.023324	0.778971	111
K562 enhancer library 1	chr16:50194474-50195030	0.0026191	0.017079	0.778971	112
K562 enhancer library 1	chr3:152121620-152121800	0.0026213	0.010505	0.778971	113
K562 enhancer library 1	chr4:55408601-55409181	0.0026447	0.017871	0.778971	114
K562 enhancer library 1	chr8:224380-224690	0.0026507	0.023571	0.778971	115
K562 enhancer library 1	chr8:42410040-42410290	0.0026981	0.020769	0.778971	116
K562 enhancer library 1	chr21:36342033-36342734	0.0027012	0.020769	0.778971	117
K562 enhancer library 1	chr3:50638342-50638900	0.0027459	0.023698	0.778971	118
K562 enhancer library 1	chr5:118638635-118638936	0.002827	0.021042	0.778971	119
K562 enhancer library 1	chr15:37348420-37349121	0.0028949	0.012413	0.778971	120
K562 enhancer library 1	chr12:109898960-109899632	0.0029031	0.024748	0.778971	121
K562 enhancer library 1	chr5:179190001-179190500	0.0029181	0.024944	0.778971	122
K562 enhancer library 1	chr17:55629701-55629990	0.0030238	0.026918	0.778971	123
K562 enhancer library 1	chr15:74902780-74903358	0.0030744	0.026918	0.778971	124
K562 enhancer library 1	chr2:159976260-159976530	0.0030812	0.026918	0.778971	125
K562 enhancer library 1	chr1:8523197-8523498	0.0031601	0.026969	0.778971	127
K562 enhancer library 1	chr1:212434861-212435200	0.0031812	0.026971	0.778971	128
K562 enhancer library 1	chr1:25803060-25803300	0.0032015	0.027002	0.778971	129
K562 enhancer library 1	chr3:45495480-45495813	0.0032096	0.018505	0.778971	130
K562 enhancer library 1	chr10:73308101-73308510	0.003213	0.027222	0.778971	131
K562 enhancer library 1	chr5:118746974-118747275	0.0032391	0.027305	0.778971	132
K562 enhancer library 1	chr5:76086760-76087227	0.0032519	0.027305	0.778971	133
K562 enhancer library 1	chr17:45779200-45779400	0.0032601	0.027307	0.778971	134
K562 enhancer library 1	chr15:55529528-55530221	0.0032673	0.014458	0.778971	135
K562 enhancer library 1	chr16:23153640-23153870	0.0033091	0.023069	0.778971	136
K562 enhancer library 1	chr6:147217326-147218027	0.0033191	0.027488	0.778971	137
K562 enhancer library 1	chr11:125311580-125311850	0.0033295	0.02749	0.778971	138
K562 enhancer library 1	chr12:48042001-48042302	0.0033696	0.02749	0.778971	139
K562 enhancer library 1	chr17:30602132-30602433	0.0034007	0.027882	0.784004	141
K562 enhancer library 1	chr16:11187911-11188500	0.0034589	0.02753	0.778971	142
K562 enhancer library 1	chr18:34480930-34481631	0.0035234	0.023291	0.778971	143
K562 enhancer library 1	chrX:39548029-39548330	0.0035505	0.029845	0.815883	144
K562 enhancer library 1	chr17:71287608-71288128	0.0035656	0.029847	0.815883	145
K562 enhancer library 1	chr15:85292540-85292700	0.0036799	0.030848	0.816746	147
K562 enhancer library 1	chr1:227063344-227064000	0.003698	0.030851	0.816746	148
K562 enhancer library 1	chr18:53145097-53145498	0.0037706	0.024321	0.778971	149
K562 enhancer library 1	chr12:56476701-56476950	0.0038032	0.031073	0.816746	150
K562 enhancer library 1	chr19:1859242-1859543	0.0038536	0.0313	0.816746	152
K562 enhancer library 1	chr6:118858686-118859355	0.003855	0.016049	0.778971	153
K562 enhancer library 1	chr8:145673907-145674608	0.0039004	0.031011	0.816746	154
K562 enhancer library 1	chr10:79608763-79609229	0.0039722	0.031588	0.816746	155
K562 enhancer library 1	chr3:37810000-37810170	0.0041009	0.034257	0.823523	156
K562 enhancer library 1	chrX:129205695-129205996	0.0041193	0.03426	0.823523	157
K562 enhancer library 1	chr11:111853801-111854300	0.0043127	0.025204	0.778971	158
K562 enhancer library 1	chr9:38066780-38067070	0.0043656	0.035404	0.823523	159
K562 enhancer library 1	chr6:106258206-106258907	0.0043891	0.031458	0.816746	160
K562 enhancer library 1	chr12:51916465-51916766	0.0044107	0.035514	0.823523	161
K562 enhancer library 1	chr1:145028501-145029106	0.0044346	0.035516	0.823523	162
K562 enhancer library 1	chr10:98382168-98382743	0.0044565	0.035516	0.823523	163
K562 enhancer library 1	chr6:43883766-43884202	0.0044732	0.035585	0.823523	164
K562 enhancer library 1	chr18:46428401-46428705	0.0046355	0.035855	0.823523	168
K562 enhancer library 1	chr5:39399601-39399900	0.0046804	0.026284	0.778971	170
K562 enhancer library 1	chr4:129475101-129475300	0.0046814	0.028122	0.785837	171
K562 enhancer library 1	chr1:66277780-66277990	0.0047703	0.0329	0.823523	172
K562 enhancer library 1	chr10:104542363-104542664	0.0048434	0.032525	0.822088	173
K562 enhancer library 1	chr20:61062445-61063000	0.0050229	0.036689	0.823523	175
K562 enhancer library 1	chr1:180605283-180605584	0.0050955	0.027338	0.778971	177
K562 enhancer library 1	chr7:101556100-101556300	0.0051257	0.034022	0.823523	178
K562 enhancer library 1	chr1:206828210-206828578	0.0051582	0.036689	0.823523	179
K562 enhancer library 1	chr4:48205601-48205817	0.0052835	0.036691	0.823523	180
K562 enhancer library 1	chr5:964099-964800	0.0052947	0.036691	0.823523	181
K562 enhancer library 1	chr15:85362540-85363045	0.0053234	0.036691	0.823523	182
K562 enhancer library 1	chr14:23615199-23615900	0.005409	0.037125	0.823523	183
K562 enhancer library 1	chr11:109618561-109618862	0.0054327	0.037127	0.823523	184
K562 enhancer library 1	chr6:52377069-52377370	0.0056357	0.038124	0.823523	185
K562 enhancer library 1	chr6:90914192-90914493	0.0056436	0.038124	0.823523	186
K562 enhancer library 1	chr1:12505400-12505707	0.0056495	0.03823	0.823523	187
K562 enhancer library 1	chr4:154059462-154059763	0.0056653	0.043791	0.855919	189
K562 enhancer library 1	chr14:34386049-34386750	0.0056888	0.03823	0.823523	191
K562 enhancer library 1	chr20:52444580-52444870	0.0057293	0.042622	0.847685	192
K562 enhancer library 1	chr5:89844000-89844301	0.0058839	0.030083	0.815883	195
K562 enhancer library 1	chr19:47406760-47407114	0.0058966	0.03837	0.823523	196
K562 enhancer library 1	chr15:63836901-63837090	0.0060144	0.030206	0.815883	197
K562 enhancer library 1	chr16:80040401-80040690	0.0060948	0.039746	0.823523	198
K562 enhancer library 1	chr5:123986999-123987700	0.0062089	0.037514	0.823523	199
K562 enhancer library 1	chr2:171011540-171012241	0.0062879	0.030285	0.815883	200
K562 enhancer library 1	chr2:158638701-158639000	0.0062959	0.039748	0.823523	201
K562 enhancer library 1	chr12:54750060-54750500	0.0064075	0.039913	0.823523	202
K562 enhancer library 1	chr22:26249549-26249850	0.0064221	0.039915	0.823523	203
K562 enhancer library 1	chr18:55924701-55925093	0.0064813	0.03964	0.823523	204
K562 enhancer library 1	chr15:40804160-40804400	0.0065076	0.040072	0.823523	205
K562 enhancer library 1	chr6:135467189-135467890	0.0065686	0.040074	0.823523	206
K562 enhancer library 1	chr7:50564701-50565390	0.0066401	0.040074	0.823523	207
K562 enhancer library 1	chr6:80175980-80176230	0.0066446	0.049035	0.858211	208
K562 enhancer library 1	chr8:106587301-106587958	0.0066589	0.040087	0.823523	209
K562 enhancer library 1	chr22:22711425-22711968	0.0066868	0.041958	0.84649	210
K562 enhancer library 1	chr12:104904801-104905000	0.006735	0.041368	0.838351	212
K562 enhancer library 1	chr8:19624799-19625500	0.0068731	0.04282	0.847685	213
K562 enhancer library 1	chr15:67058150-67058451	0.006876	0.04282	0.847685	215
K562 enhancer library 1	chr6:80487701-80488038	0.006876	0.032076	0.820859	216
K562 enhancer library 1	chr12:57463243-57463600	0.0069526	0.046672	0.855919	217
K562 enhancer library 1	chr17:61752615-61752916	0.0070352	0.042822	0.847685	218
K562 enhancer library 1	chr22:40216307-40216910	0.0070772	0.04771	0.858211	219
K562 enhancer library 1	chr11:2799599-2800300	0.0071094	0.04339	0.852458	220
K562 enhancer library 1	chr6:15683033-15683300	0.0072345	0.045917	0.855919	221
K562 enhancer library 1	chr12:46613596-46614000	0.0072391	0.034532	0.823523	222
K562 enhancer library 1	chr1:201613380-201613530	0.0073256	0.04606	0.855919	223
K562 enhancer library 1	chr14:69281243-69281550	0.0073322	0.04606	0.855919	224
K562 enhancer library 1	chr2:192676891-192677200	0.0073322	0.04606	0.855919	225
K562 enhancer library 1	chr12:109117301-109117500	0.007383	0.046062	0.855919	226
K562 enhancer library 1	chr15:41198399-41198885	0.0073955	0.042959	0.847685	227
K562 enhancer library 1	chr20:48718480-48718690	0.0074819	0.047081	0.855919	229
K562 enhancer library 1	chr9:80592164-80592500	0.0075038	0.047303	0.855919	230
K562 enhancer library 1	chr18:53454002-53454481	0.0075716	0.047305	0.855919	231
K562 enhancer library 1	chr11:96061649-96062350	0.0075964	0.052966	0.858211	233
K562 enhancer library 1	chr5:138582001-138582330	0.0076004	0.047305	0.855919	234
K562 enhancer library 1	chr15:44592680-44593010	0.0076543	0.054962	0.858211	235
K562 enhancer library 1	chr6:14478660-14478900	0.0077575	0.053289	0.858211	236
K562 enhancer library 1	chr1:202206201-202206510	0.0078379	0.044255	0.855919	237
K562 enhancer library 1	chr12:118625748-118626049	0.0078387	0.053461	0.858211	238
K562 enhancer library 1	chr7:99435601-99436074	0.0078627	0.035466	0.823523	239
K562 enhancer library 1	chr1:172686901-172687090	0.0078868	0.047371	0.855919	240
K562 enhancer library 1	chr14:103985049-103985750	0.0079099	0.050534	0.858211	241
K562 enhancer library 1	chr3:99945449-99946150	0.0079317	0.054889	0.858211	242
K562 enhancer library 1	chr5:137690699-137691000	0.0079385	0.044453	0.855919	243
K562 enhancer library 1	chr19:47950580-47950957	0.0080259	0.044607	0.855919	245
K562 enhancer library 1	chr16:11799571-11799872	0.0080322	0.05505	0.858211	246
K562 enhancer library 1	chr7:101596327-101596628	0.0080903	0.051084	0.858211	247
K562 enhancer library 1	chr7:29649501-29649670	0.0081272	0.051218	0.858211	248
K562 enhancer library 1	chr6:4727849-4728527	0.0081779	0.05122	0.858211	249
K562 enhancer library 1	chr1:44703549-44704250	0.0082116	0.04556	0.855919	250
K562 enhancer library 1	chr7:30510486-30510800	0.0082875	0.051368	0.858211	251
K562 enhancer library 1	chr19:42434497-42435198	0.0083518	0.05571	0.858211	253
K562 enhancer library 1	chr5:55797747-55798448	0.0083772	0.06378	0.892944	254
K562 enhancer library 1	chr8:103569235-103569651	0.0083964	0.052365	0.858211	255
K562 enhancer library 1	chr13:42833528-42834229	0.0084627	0.052367	0.858211	256
K562 enhancer library 1	chr10:99766054-99766355	0.0084816	0.052459	0.858211	257
K562 enhancer library 1	chr6:138194445-138194927	0.008587	0.054605	0.858211	258
K562 enhancer library 1	chr6:130004913-130005614	0.0087308	0.056181	0.858211	259
K562 enhancer library 1	chr6:157209032-157209733	0.00874	0.056181	0.858211	260
K562 enhancer library 1	chr1:8469123-8469824	0.0087468	0.056181	0.858211	261
K562 enhancer library 1	chr15:68136101-68136425	0.0087711	0.056181	0.858211	262
K562 enhancer library 1	chr2:54823299-54824000	0.0088075	0.056183	0.858211	263
K562 enhancer library 1	chr11:129973293-129973858	0.0089611	0.057475	0.858211	265
K562 enhancer library 1	chr3:185221460-185221610	0.0089936	0.057616	0.858211	266
K562 enhancer library 1	chr12:28119833-28120134	0.0090022	0.057616	0.858211	267
K562 enhancer library 1	chr1:85690549-85691250	0.0091191	0.053309	0.858211	268
K562 enhancer library 1	chr6:147230040-147230200	0.0091319	0.057829	0.858211	269
K562 enhancer library 1	chr19:39801680-39801981	0.0092201	0.057831	0.858211	270
K562 enhancer library 1	chr19:19514245-19514600	0.0092402	0.057831	0.858211	271
K562 enhancer library 1	chr3:120280101-120280350	0.009306	0.057988	0.858211	272
K562 enhancer library 1	chr1:110600601-110601055	0.0094007	0.05799	0.858211	273
K562 enhancer library 1	chr7:128499601-128499770	0.0094028	0.05799	0.858211	274
K562 enhancer library 1	chr19:45943052-45943400	0.0094616	0.058401	0.860011	275
K562 enhancer library 1	chr17:74441101-74441413	0.0094631	0.07043	0.892944	276
K562 enhancer library 1	chr12:49485764-49486465	0.009672	0.059999	0.867444	277
K562 enhancer library 1	chr19:6216969-6217270	0.0097064	0.059999	0.867444	278
K562 enhancer library 1	chr12:132345313-132345500	0.009732	0.060001	0.867444	279
K562 enhancer library 1	chr1:213090201-213090410	0.0097994	0.060347	0.867444	281
K562 enhancer library 1	chr5:61552312-61553013	0.0098201	0.016779	0.778971	282
K562 enhancer library 1	chr6:6737301-6737931	0.0098389	0.060349	0.867444	283
K562 enhancer library 1	chr6:25992099-25992800	0.0098834	0.054383	0.858211	284
K562 enhancer library 1	chr1:8850140-8850300	0.0099475	0.054546	0.858211	285
K562 enhancer library 2	chr6:52372780-52372990	1.9367e-09	3.7941e-07	0.000707	1
K562 enhancer library 2	chr7:135735099-135735800	5.6502e-07	3.7941e-07	0.000707	2
K562 enhancer library 2	chr8:124178550-124178930	3.2742e-06	3.7941e-07	0.000707	3
K562 enhancer library 2	chr9:134131085-134131350	4.9771e-06	3.7941e-07	0.000707	4
K562 enhancer library 2	chr22:23590694-23591178	5.4211e-06	3.7941e-07	0.000707	5
K562 enhancer library 2	chr5:149975062-149975510	1.0219e-05	4.1735e-06	0.005446	6
K562 enhancer library 2	chr16:88482401-88482650	1.0893e-05	4.1735e-06	0.005446	7
K562 enhancer library 2	chr22:21207372-21208070	1.1233e-05	4.1735e-06	0.005446	8
K562 enhancer library 2	chr17:78429701-78429870	1.5428e-05	9.4852e-06	0.011251	9
K562 enhancer library 2	chr11:46410801-46411210	2.4525e-05	1.1003e-05	0.011964	10
K562 enhancer library 2	chr1:208359295-208359596	3.1769e-05	1.4038e-05	0.013083	11
K562 enhancer library 2	chr17:25978560-25979155	3.2056e-05	1.4038e-05	0.013083	12
K562 enhancer library 2	chr22:22301899-22302566	3.9607e-05	1.7073e-05	0.013923	13
K562 enhancer library 2	chr6:25036380-25036600	4.0633e-05	1.7073e-05	0.013923	14
K562 enhancer library 2	chr16:20877401-20877900	4.7251e-05	1.935e-05	0.014026	15
K562 enhancer library 2	chr1:181076778-181077079	4.7769e-05	1.935e-05	0.014026	16
K562 enhancer library 2	chr10:105532066-105532600	5.6819e-05	4.0596e-05	0.020373	17
K562 enhancer library 2	chr6:118857699-118858000	5.7295e-05	3.225e-05	0.018295	18
K562 enhancer library 2	chr22:23526920-23527100	5.8147e-05	2.0867e-05	0.01433	19
K562 enhancer library 2	chr22:31045425-31045726	6.2675e-05	2.2385e-05	0.01438	20
K562 enhancer library 2	chr19:770360-770530	6.4857e-05	2.3144e-05	0.01438	21
K562 enhancer library 2	chr11:124945690-124945991	6.7156e-05	2.4661e-05	0.014626	22
K562 enhancer library 2	chr2:169656101-169656270	7.3891e-05	3.5285e-05	0.019183	23
K562 enhancer library 2	chr10:80732399-80733100	8.1351e-05	4.0596e-05	0.020373	24
K562 enhancer library 2	chr19:39155200-39155800	9.2944e-05	4.5908e-05	0.020944	25
K562 enhancer library 2	chr1:167726101-167726634	9.5957e-05	4.6667e-05	0.020944	26
K562 enhancer library 2	chr11:125327801-125328260	9.7081e-05	4.6667e-05	0.020944	27
K562 enhancer library 2	chr11:82871501-82871990	0.00010213	5.5014e-05	0.020944	28
K562 enhancer library 2	chr10:126316614-126316915	0.00010361	5.5773e-05	0.020944	29
K562 enhancer library 2	chr2:20345225-20345800	0.00010851	5.729e-05	0.020944	30
K562 enhancer library 2	chr10:22215975-22216443	0.00010898	5.729e-05	0.020944	31
K562 enhancer library 2	chr3:141085601-141085935	0.00011281	5.9567e-05	0.020944	32
K562 enhancer library 2	chr22:19384600-19384901	0.00011514	5.9567e-05	0.020944	33
K562 enhancer library 2	chr19:30251001-30251400	0.00012092	6.0326e-05	0.020944	34
K562 enhancer library 2	chr7:105817151-105817452	0.0001219	6.1843e-05	0.020944	35
K562 enhancer library 2	chr11:78063301-78063510	0.00012239	6.1843e-05	0.020944	36
K562 enhancer library 2	chr6:26296524-26296825	0.00012489	6.2602e-05	0.020944	37
K562 enhancer library 2	chr1:44031193-44031625	0.00013274	7.019e-05	0.022579	38
K562 enhancer library 2	chr14:100855060-100855300	0.00013618	7.0949e-05	0.022579	39
K562 enhancer library 2	chr10:22982228-22982783	0.00013759	8.9919e-05	0.026073	40
K562 enhancer library 2	chr16:23835154-23835455	0.00013914	8.9919e-05	0.026073	41
K562 enhancer library 2	chr22:21273900-21274500	0.00014398	9.5231e-05	0.027012	42
K562 enhancer library 2	chr1:26602340-26602950	0.0001514	8.2331e-05	0.024983	43
K562 enhancer library 2	chr19:11379740-11379900	0.00015215	8.2331e-05	0.024983	44
K562 enhancer library 2	chr10:80887001-80887210	0.00016192	9.9025e-05	0.027491	45
K562 enhancer library 2	chr11:74170590-74170891	0.00016804	0.00012786	0.033611	46
K562 enhancer library 2	chr13:52571775-52572458	0.00018099	0.00010737	0.029187	47
K562 enhancer library 2	chr1:12535601-12535910	0.00019913	0.00013469	0.033611	48
K562 enhancer library 2	chr11:65459940-65460392	0.00020185	0.00013545	0.033611	49
K562 enhancer library 2	chr11:35058201-35058534	0.00020315	0.00013545	0.033611	50
K562 enhancer library 2	chr11:34255426-34256127	0.00021121	0.00014152	0.033611	51
K562 enhancer library 2	chr10:49597348-49597649	0.00021884	0.00014455	0.033611	52
K562 enhancer library 2	chr10:11755188-11755746	0.00022978	0.00014607	0.033611	53
K562 enhancer library 2	chr1:27890101-27890438	0.00023209	0.00014683	0.033611	54
K562 enhancer library 2	chr3:4869594-4869900	0.00023916	0.0001438	0.033611	55
K562 enhancer library 2	chr12:114231101-114231408	0.00024251	0.0001529	0.034397	56
K562 enhancer library 2	chr3:4266728-4267100	0.00025168	0.00016277	0.035726	57
K562 enhancer library 2	chr16:85185355-85185656	0.00026301	0.00016428	0.035726	58
K562 enhancer library 2	chr9:138875620-138875830	0.00026666	0.00016959	0.035851	59
K562 enhancer library 2	chr1:202027601-202027801	0.00026887	0.00017035	0.035851	60
K562 enhancer library 2	chr16:75099476-75099777	0.00027281	0.00017415	0.036068	61
K562 enhancer library 2	chr15:80363185-80363500	0.0002844	0.00018629	0.037323	62
K562 enhancer library 2	chr16:57269677-57269978	0.00030051	0.00019388	0.037323	63
K562 enhancer library 2	chr6:43796388-43796789	0.00030091	0.00019388	0.037323	64
K562 enhancer library 2	chr1:31501001-31501470	0.00030524	0.00019236	0.037323	65
K562 enhancer library 2	chr1:243585094-243585395	0.00031061	0.00022575	0.037323	66
K562 enhancer library 2	chr15:89943063-89943364	0.00031813	0.00022878	0.037323	67
K562 enhancer library 2	chr1:181068849-181069550	0.00031867	0.00022878	0.037323	68
K562 enhancer library 2	chr22:19156848-19157441	0.00032041	0.00022878	0.037323	69
K562 enhancer library 2	chr1:110331901-110332210	0.00033868	0.00024472	0.037323	70
K562 enhancer library 2	chr4:82668501-82668700	0.00034588	0.00024472	0.037323	71
K562 enhancer library 2	chr1:208058712-208059323	0.00035817	0.00024548	0.037323	72
K562 enhancer library 2	chr17:17817057-17817718	0.00035821	0.00024548	0.037323	73
K562 enhancer library 2	chr5:177543500-177543700	0.00036061	0.00024548	0.037323	74
K562 enhancer library 2	chr11:65188346-65188995	0.00036858	0.00022119	0.037323	75
K562 enhancer library 2	chr17:38589968-38590269	0.00037317	0.00024851	0.037323	76
K562 enhancer library 2	chr12:114079226-114079798	0.00037483	0.00024851	0.037323	77
K562 enhancer library 2	chr3:170495069-170495370	0.00038374	0.00024927	0.037323	78
K562 enhancer library 2	chr7:43911955-43912656	0.00040713	0.00026065	0.037323	79
K562 enhancer library 2	chr1:39510399-39511100	0.0004106	0.00026824	0.037323	80
K562 enhancer library 2	chr1:233777940-233778130	0.000423	0.00025003	0.037323	81
K562 enhancer library 2	chr20:39674380-39674610	0.00042603	0.00028342	0.037323	82
K562 enhancer library 2	chr6:33807840-33808141	0.00043545	0.00028797	0.037323	83
K562 enhancer library 2	chr2:145310822-145311363	0.00043845	0.00028797	0.037323	84
K562 enhancer library 2	chr14:23630220-23630806	0.00044555	0.00033805	0.041612	85
K562 enhancer library 2	chr3:13694227-13694528	0.00044688	0.00028797	0.037323	86
K562 enhancer library 2	chr12:124451601-124452100	0.00045207	0.00028797	0.037323	87
K562 enhancer library 2	chr7:148762601-148763227	0.00045291	0.00028797	0.037323	88
K562 enhancer library 2	chr17:77805614-77806200	0.0004606	0.00028873	0.037323	89
K562 enhancer library 2	chr2:206934470-206934708	0.000464	0.00028873	0.037323	90
K562 enhancer library 2	chr5:98357829-98358130	0.00046984	0.00028873	0.037323	91
K562 enhancer library 2	chr3:20372380-20372600	0.00047545	0.00029025	0.037323	92
K562 enhancer library 2	chr19:18415608-18415801	0.00047683	0.00029025	0.037323	93
K562 enhancer library 2	chr22:19878899-19879600	0.00048684	0.000291	0.037323	94
K562 enhancer library 2	chr1:211505620-211505870	0.00049488	0.000291	0.037323	95
K562 enhancer library 2	chr5:124142201-124142450	0.00050852	0.00029176	0.037323	96
K562 enhancer library 2	chr19:47359596-47359900	0.00050939	0.00029176	0.037323	97
K562 enhancer library 2	chr17:46648401-46648764	0.00051556	0.00029176	0.037323	98
K562 enhancer library 2	chr6:50928460-50928850	0.00052811	0.00029176	0.037323	99
K562 enhancer library 2	chr22:36938154-36938455	0.00052955	0.00029176	0.037323	100
K562 enhancer library 2	chr19:39645201-39645513	0.00054363	0.00030694	0.038604	101
K562 enhancer library 2	chr1:46907897-46908100	0.00055714	0.0003077	0.038604	102
K562 enhancer library 2	chr7:108177880-108178100	0.00058296	0.00033274	0.041348	103
K562 enhancer library 2	chr20:48364339-48364848	0.00059471	0.00040255	0.044893	104
K562 enhancer library 2	chr1:28575001-28575324	0.00060074	0.00034716	0.041942	105
K562 enhancer library 2	chr1:112275989-112276290	0.00060387	0.00034716	0.041942	106
K562 enhancer library 2	chr22:19384073-19384221	0.00060696	0.0004845	0.050566	107
K562 enhancer library 2	chr19:1672400-1672570	0.00060738	0.00035399	0.041947	108
K562 enhancer library 2	chr3:88124751-88125300	0.00060934	0.00035475	0.041947	109
K562 enhancer library 2	chr11:35061808-35062509	0.00061088	0.00036006	0.041947	110
K562 enhancer library 2	chr18:9010001-9010350	0.00061181	0.00036006	0.041947	111
K562 enhancer library 2	chr5:67715449-67716150	0.0006362	0.00039041	0.044554	112
K562 enhancer library 2	chr16:12387401-12387619	0.00064318	0.00022423	0.037323	113
K562 enhancer library 2	chr11:12138876-12139516	0.00064527	0.00039269	0.044554	114
K562 enhancer library 2	chr4:82765890-82766191	0.00064604	0.00039269	0.044554	115
K562 enhancer library 2	chr22:21961301-21961481	0.00066993	0.00040255	0.044893	116
K562 enhancer library 2	chr19:13842001-13842230	0.00068032	0.00042607	0.047114	117
K562 enhancer library 2	chr16:72047827-72048128	0.00068361	0.00044201	0.048465	118
K562 enhancer library 2	chr22:22301060-22301210	0.00069056	0.00045187	0.049062	119
K562 enhancer library 2	chr8:129140101-129140420	0.00072261	0.00046174	0.049062	120
K562 enhancer library 2	chr16:88700920-88701100	0.00072772	0.0004625	0.049062	121
K562 enhancer library 2	chr15:32950211-32950761	0.00073038	0.0004625	0.049062	122
K562 enhancer library 2	chr3:196706501-196706824	0.00074354	0.00050347	0.050925	123
K562 enhancer library 2	chr1:33182290-33182600	0.0007594	0.00048754	0.050566	124
K562 enhancer library 2	chr17:35730497-35730938	0.00076294	0.0004883	0.050566	125
K562 enhancer library 2	chr15:83217501-83218181	0.00077177	0.00050195	0.050925	126
K562 enhancer library 2	chr1:116710060-116710310	0.00079333	0.00058163	0.054598	127
K562 enhancer library 2	chr5:75840201-75840430	0.00080078	0.00053307	0.052297	128
K562 enhancer library 2	chr11:74855501-74855900	0.0008011	0.00053307	0.052297	129
K562 enhancer library 2	chr20:62479100-62479400	0.00080435	0.00051334	0.051206	130
K562 enhancer library 2	chr15:41198399-41198885	0.00082407	0.00071594	0.063386	131
K562 enhancer library 2	chr5:36442822-36443150	0.00082949	0.0005141	0.051206	132
K562 enhancer library 2	chr6:15552060-15552300	0.00085298	0.00055659	0.053473	133
K562 enhancer library 2	chr6:49630401-49630570	0.00085792	0.00049664	0.050925	134
K562 enhancer library 2	chr14:24399001-24399315	0.00086774	0.00055659	0.053473	135
K562 enhancer library 2	chr10:22905001-22905170	0.00088983	0.00055735	0.053473	136
K562 enhancer library 2	chr14:55837700-55837900	0.00089934	0.00056645	0.05395	137
K562 enhancer library 2	chr2:10575082-10575383	0.00090904	0.00057177	0.054061	138
K562 enhancer library 2	chr15:96598001-96598341	0.0009194	0.00062944	0.058663	139
K562 enhancer library 2	chr3:46427901-46428122	0.00093547	0.00066434	0.061477	140
K562 enhancer library 2	chr2:145218883-145219200	0.00096063	0.000678	0.061864	141
K562 enhancer library 2	chr22:21979452-21979926	0.00097299	0.00067421	0.061864	142
K562 enhancer library 2	chr11:65679130-65679560	0.00097433	0.00069469	0.062581	143
K562 enhancer library 2	chr22:44422668-44422969	0.00098681	0.00069545	0.062581	144
K562 enhancer library 2	chr6:147322096-147322500	0.0010213	0.00071898	0.063386	145
K562 enhancer library 2	chr7:130581240-130581400	0.0010255	0.00091247	0.067265	146
K562 enhancer library 2	chr6:43081298-43081932	0.001028	0.00073112	0.063993	147
K562 enhancer library 2	chr4:29150-29609	0.001033	0.00071898	0.063386	148
K562 enhancer library 2	chr1:202044897-202045598	0.0010587	0.00077361	0.064325	149
K562 enhancer library 2	chr6:43932936-43933237	0.0010681	0.00073567	0.063993	150
K562 enhancer library 2	chr3:45177201-45177883	0.0010706	0.00077361	0.064325	151
K562 enhancer library 2	chr19:3155200-3155370	0.0010859	0.00077437	0.064325	152
K562 enhancer library 2	chr6:157429201-157429700	0.0010922	0.00077437	0.064325	153
K562 enhancer library 2	chr17:1639801-1640170	0.0010937	0.00075009	0.064325	154
K562 enhancer library 2	chr6:129998595-129999296	0.0010966	0.00077437	0.064325	155
K562 enhancer library 2	chr9:133737060-133737400	0.0011099	0.00077437	0.064325	156
K562 enhancer library 2	chr5:60704401-60704831	0.0011253	0.00080624	0.064385	157
K562 enhancer library 2	chr6:163602187-163602500	0.0011398	0.00083583	0.064385	158
K562 enhancer library 2	chr16:86609271-86609691	0.0011423	0.00083583	0.064385	159
K562 enhancer library 2	chr10:75771327-75772028	0.0011445	0.00083583	0.064385	160
K562 enhancer library 2	chr7:116666801-116667101	0.0011452	0.00083583	0.064385	161
K562 enhancer library 2	chr2:47587362-47587819	0.0011532	0.00084039	0.064385	162
K562 enhancer library 2	chr9:100230901-100231170	0.0011636	0.00083583	0.064385	163
K562 enhancer library 2	chr6:42007099-42007800	0.0011682	0.00083583	0.064385	164
K562 enhancer library 2	chr9:101669069-101669370	0.0011732	0.00083659	0.064385	165
K562 enhancer library 2	chr16:85309251-85309552	0.0011966	0.00083659	0.064385	166
K562 enhancer library 2	chr5:55547501-55548081	0.0012185	0.00097242	0.070075	167
K562 enhancer library 2	chr6:14767433-14767800	0.0012245	0.00085784	0.064385	168
K562 enhancer library 2	chr6:16858540-16858700	0.0012296	0.0008586	0.064385	169
K562 enhancer library 2	chr6:30736943-30737644	0.0012324	0.0008586	0.064385	170
K562 enhancer library 2	chr12:62650578-62650900	0.0012326	0.0008586	0.064385	171
K562 enhancer library 2	chr11:62267801-62268400	0.0012363	0.0008586	0.064385	172
K562 enhancer library 2	chr3:24419689-24420360	0.0012366	0.0008586	0.064385	173
K562 enhancer library 2	chr14:103585401-103585702	0.0012396	0.0009064	0.067254	174
K562 enhancer library 2	chr15:52301209-52301763	0.0012457	0.00090716	0.067254	175
K562 enhancer library 2	chr2:68978894-68979200	0.0012589	0.00092158	0.067555	176
K562 enhancer library 2	chr3:45146601-45147110	0.0012876	0.00092689	0.067565	177
K562 enhancer library 2	chr22:50937201-50937457	0.0013282	0.00098987	0.070075	178
K562 enhancer library 2	chr15:101991349-101992050	0.0013383	0.00099063	0.070075	179
K562 enhancer library 2	chr10:23001200-23001450	0.001349	0.00077892	0.064325	180
K562 enhancer library 2	chr7:135718087-135718782	0.0013688	0.0010726	0.07371	181
K562 enhancer library 2	chr1:116711001-116711302	0.0013717	0.00099518	0.070075	182
K562 enhancer library 2	chr18:9869862-9870370	0.0013739	0.0011819	0.07727	183
K562 enhancer library 2	chr1:31369080-31369230	0.0013827	0.0010733	0.07371	184
K562 enhancer library 2	chr11:1989960-1990110	0.0014213	0.001112	0.074257	185
K562 enhancer library 2	chr22:50098251-50098807	0.0014235	0.001112	0.074257	186
K562 enhancer library 2	chr1:212629201-212629600	0.0014268	0.00097773	0.070075	187
K562 enhancer library 2	chr9:107730401-107730903	0.0014268	0.00097773	0.070075	188
K562 enhancer library 2	chr9:108438601-108439100	0.0014387	0.0011204	0.074257	189
K562 enhancer library 2	chr1:161700057-161700358	0.001446	0.0011204	0.074257	190
K562 enhancer library 2	chr14:103557900-103558070	0.0014503	0.0011211	0.074257	191
K562 enhancer library 2	chr6:159125501-159125790	0.0014507	0.0010642	0.07371	192
K562 enhancer library 2	chr3:41741780-41742000	0.0014534	0.0011211	0.074257	193
K562 enhancer library 2	chr17:16301618-16302248	0.0014606	0.0011211	0.074257	194
K562 enhancer library 2	chr9:130318346-130318700	0.0014724	0.0012418	0.07727	195
K562 enhancer library 2	chr11:62328058-62328500	0.0014894	0.0012426	0.07727	196
K562 enhancer library 2	chr12:1572295-1572800	0.0014925	0.00099974	0.070075	197
K562 enhancer library 2	chr22:40451468-40451955	0.0014933	0.0012426	0.07727	198
K562 enhancer library 2	chr2:176962100-176962429	0.0014951	0.0012426	0.07727	199
K562 enhancer library 2	chr16:89156739-89157331	0.0015024	0.0012547	0.07727	200
K562 enhancer library 2	chr17:42215106-42215800	0.0015144	0.0012547	0.07727	201
K562 enhancer library 2	chr1:204370031-204370616	0.0015293	0.0010043	0.070075	202
K562 enhancer library 2	chr11:72037520-72037869	0.0015311	0.0012547	0.07727	203
K562 enhancer library 2	chr8:128741087-128741388	0.0015371	0.0012547	0.07727	204
K562 enhancer library 2	chr14:91125033-91125334	0.0015444	0.0012555	0.07727	205
K562 enhancer library 2	chr11:66185601-66185920	0.0015648	0.0012555	0.07727	206
K562 enhancer library 2	chr1:52035001-52035190	0.0015662	0.0012251	0.07727	207
K562 enhancer library 2	chr1:206825199-206825900	0.0015797	0.0012555	0.07727	208
K562 enhancer library 2	chr22:43113390-43113700	0.0015836	0.0012813	0.077443	209
K562 enhancer library 2	chr2:10509735-10510436	0.0015857	0.0012813	0.077443	210
K562 enhancer library 2	chr2:25451601-25452100	0.0015893	0.0012813	0.077443	211
K562 enhancer library 2	chr5:139017349-139017830	0.0015903	0.001282	0.077443	212
K562 enhancer library 2	chr16:9691994-9692527	0.0016301	0.0012926	0.077725	213
K562 enhancer library 2	chr1:9934744-9934950	0.0016514	0.0012008	0.07727	214
K562 enhancer library 2	chr6:5215100-5215250	0.0016526	0.0013571	0.078619	215
K562 enhancer library 2	chr11:75561923-75562594	0.001654	0.0013162	0.077752	216
K562 enhancer library 2	chr5:118620815-118621321	0.0016561	0.0013169	0.077752	217
K562 enhancer library 2	chr12:49736849-49737520	0.0016611	0.0013169	0.077752	218
K562 enhancer library 2	chr9:126208401-126208800	0.0016647	0.0013169	0.077752	219
K562 enhancer library 2	chr16:57294301-57294634	0.0016908	0.0013245	0.077848	220
K562 enhancer library 2	chr9:101693200-101693350	0.0017236	0.0013336	0.078031	221
K562 enhancer library 2	chr11:85888401-85888802	0.0017342	0.0013556	0.078619	222
K562 enhancer library 2	chr10:82248001-82248309	0.0017386	0.0013678	0.078619	223
K562 enhancer library 2	chr18:9073361-9074062	0.001741	0.0013678	0.078619	224
K562 enhancer library 2	chr11:16052027-16052512	0.0018015	0.0014087	0.080249	225
K562 enhancer library 2	chr3:171653101-171653553	0.0018152	0.0014232	0.080249	226
K562 enhancer library 2	chr16:85215136-85215437	0.0018434	0.0014983	0.082182	227
K562 enhancer library 2	chr10:6443623-6444000	0.0018507	0.0014323	0.080249	228
K562 enhancer library 2	chr9:139540899-139541200	0.0018673	0.001433	0.080249	229
K562 enhancer library 2	chr17:48238801-48239153	0.0018785	0.001433	0.080249	230
K562 enhancer library 2	chr20:52380373-52381000	0.0018888	0.001452	0.080964	231
K562 enhancer library 2	chr22:18404738-18405039	0.0019081	0.0014968	0.082182	232
K562 enhancer library 2	chr12:33905482-33906090	0.0019386	0.0015544	0.082912	233
K562 enhancer library 2	chr11:129941971-129942272	0.00194	0.0015719	0.082912	234
K562 enhancer library 2	chr10:17390799-17391437	0.0019419	0.0015719	0.082912	235
K562 enhancer library 2	chr1:36839460-36840000	0.0019429	0.001499	0.082182	236
K562 enhancer library 2	chr14:21512501-21512834	0.0019598	0.0015719	0.082912	237
K562 enhancer library 2	chr16:11245766-11246350	0.0019622	0.0015719	0.082912	238
K562 enhancer library 2	chr8:22553201-22553600	0.0019885	0.0015909	0.082912	239
K562 enhancer library 2	chr6:147235449-147236150	0.0019929	0.0015909	0.082912	240
K562 enhancer library 2	chr14:34934800-34935195	0.0019947	0.0015909	0.082912	241
K562 enhancer library 2	chr11:65238765-65239400	0.0019979	0.0013814	0.079056	242
K562 enhancer library 2	chr2:62536901-62537278	0.0020018	0.0015909	0.082912	243
K562 enhancer library 2	chr3:141765249-141765950	0.0020409	0.0016106	0.082912	244
K562 enhancer library 2	chr19:18539701-18540310	0.002043	0.0016106	0.082912	245
K562 enhancer library 2	chr17:38642301-38642700	0.0020657	0.0014649	0.081336	246
K562 enhancer library 2	chr1:207199401-207200092	0.0020703	0.0016106	0.082912	247
K562 enhancer library 2	chr4:95441401-95441730	0.0020785	0.0016113	0.082912	248
K562 enhancer library 2	chr22:21206480-21206630	0.0021071	0.0016554	0.082912	249
K562 enhancer library 2	chr3:57944774-57945200	0.0021166	0.0017487	0.082912	250
K562 enhancer library 2	chr6:34210900-34211200	0.0021398	0.0016857	0.082912	251
K562 enhancer library 2	chr19:41193127-41193800	0.0021662	0.0017077	0.082912	252
K562 enhancer library 2	chr6:119668612-119668913	0.0022326	0.0017441	0.082912	253
K562 enhancer library 2	chr8:135747047-135747348	0.0022401	0.0017502	0.082912	254
K562 enhancer library 2	chr9:133631280-133631670	0.0022446	0.0017441	0.082912	255
K562 enhancer library 2	chr17:45368882-45369304	0.0022457	0.0018974	0.085405	256
K562 enhancer library 2	chr8:145547792-145548342	0.0022518	0.0017441	0.082912	257
K562 enhancer library 2	chr5:109050400-109050600	0.0022554	0.0018982	0.085405	258
K562 enhancer library 2	chr12:94332401-94332731	0.0022645	0.0017441	0.082912	259
K562 enhancer library 2	chr10:75666455-75666756	0.0022698	0.0017441	0.082912	260
K562 enhancer library 2	chr1:219882300-219882610	0.0022791	0.0015135	0.082626	261
K562 enhancer library 2	chr20:30304915-30305216	0.0023034	0.0017768	0.082912	262
K562 enhancer library 2	chr11:66492020-66492200	0.0023087	0.0017843	0.082912	263
K562 enhancer library 2	chr19:3987601-3987902	0.0023137	0.0017768	0.082912	264
K562 enhancer library 2	chr1:21588501-21589200	0.00232	0.0017768	0.082912	265
K562 enhancer library 2	chr2:113441341-113441781	0.0023537	0.0017775	0.082912	266
K562 enhancer library 2	chr2:97593160-97593390	0.0023641	0.0017775	0.082912	267
K562 enhancer library 2	chr22:21239642-21240343	0.0023729	0.0017775	0.082912	268
K562 enhancer library 2	chr11:65186548-65187076	0.00239	0.0017912	0.082912	269
K562 enhancer library 2	chr10:13261849-13262550	0.0023905	0.0017912	0.082912	270
K562 enhancer library 2	chr18:20934601-20934935	0.0023931	0.0018193	0.083879	271
K562 enhancer library 2	chr14:70095756-70096457	0.0024116	0.0017912	0.082912	272
K562 enhancer library 2	chr2:223437479-223438013	0.0024144	0.0018693	0.084726	273
K562 enhancer library 2	chr17:2042173-2042474	0.0024178	0.0017912	0.082912	274
K562 enhancer library 2	chr20:354401-354613	0.0024676	0.0017912	0.082912	275
K562 enhancer library 2	chr6:14623418-14623719	0.0024708	0.0017912	0.082912	276
K562 enhancer library 2	chr3:139027901-139028300	0.0024758	0.0017912	0.082912	277
K562 enhancer library 2	chr15:89531280-89531710	0.0024764	0.0017912	0.082912	278
K562 enhancer library 2	chr12:54623480-54623800	0.0024843	0.0017912	0.082912	279
K562 enhancer library 2	chr20:49356303-49356710	0.002552	0.0017919	0.082912	280
K562 enhancer library 2	chr18:46451300-46451500	0.0025569	0.0017919	0.082912	281
K562 enhancer library 2	chr10:71087747-71088000	0.0025642	0.0017919	0.082912	282
K562 enhancer library 2	chr10:48427401-48427727	0.0025679	0.0020302	0.088687	283
K562 enhancer library 2	chr22:20810850-20811200	0.0026073	0.0018314	0.084141	284
K562 enhancer library 2	chr14:77525685-77526218	0.0026326	0.0018693	0.084726	285
K562 enhancer library 2	chr5:77189372-77189812	0.002638	0.0018701	0.084726	286
K562 enhancer library 2	chr3:50628180-50628550	0.0026405	0.0018701	0.084726	287
K562 enhancer library 2	chr1:55030795-55030913	0.0026416	0.0025037	0.098399	288
K562 enhancer library 2	chr11:61515167-61515468	0.002695	0.0022761	0.093097	289
K562 enhancer library 2	chr19:19599799-19600500	0.002716	0.0020818	0.088687	290
K562 enhancer library 2	chr1:32253674-32254375	0.0027187	0.0021638	0.088782	291
K562 enhancer library 2	chr19:47234179-47234880	0.0027222	0.0020818	0.088687	292
K562 enhancer library 2	chr6:7198646-7199249	0.0027346	0.0020826	0.088687	293
K562 enhancer library 2	chr7:116232601-116232800	0.0027382	0.0020826	0.088687	294
K562 enhancer library 2	chr1:206638120-206638300	0.0027458	0.0020826	0.088687	295
K562 enhancer library 2	chr2:158124094-158124395	0.0027653	0.0023087	0.094137	296
K562 enhancer library 2	chr19:19216001-19216167	0.0027824	0.0020826	0.088687	297
K562 enhancer library 2	chr1:156076003-156076350	0.0028001	0.0021091	0.088687	298
K562 enhancer library 2	chr3:73192815-73193516	0.0028194	0.0021091	0.088687	299
K562 enhancer library 2	chr19:16441266-16441567	0.0028377	0.0021091	0.088687	300
K562 enhancer library 2	chr17:46105063-46105544	0.0028393	0.0021091	0.088687	301
K562 enhancer library 2	chr17:1391940-1392200	0.0028503	0.0021091	0.088687	302
K562 enhancer library 2	chr9:114726440-114726823	0.0028532	0.0021091	0.088687	303
K562 enhancer library 2	chr20:36473558-36473859	0.0028812	0.0021099	0.088687	304
K562 enhancer library 2	chr15:42081356-42081657	0.0028918	0.0021099	0.088687	305
K562 enhancer library 2	chr22:23470395-23470936	0.0029033	0.0021099	0.088687	306
K562 enhancer library 2	chr7:106209046-106209747	0.0029054	0.0021099	0.088687	307
K562 enhancer library 2	chr6:126431901-126432433	0.0029622	0.0021296	0.088687	308
K562 enhancer library 2	chr1:162678980-162679150	0.0029725	0.0021296	0.088687	309
K562 enhancer library 2	chr22:22344560-22344710	0.0029836	0.0021304	0.088687	310
K562 enhancer library 2	chr1:113584565-113584765	0.0029908	0.0021304	0.088687	311
K562 enhancer library 2	chr22:19760500-19760935	0.0029985	0.0021304	0.088687	312
K562 enhancer library 2	chr1:113425001-113425430	0.0030203	0.0021539	0.088687	313
K562 enhancer library 2	chr11:118560599-118561300	0.0030282	0.0021539	0.088687	314
K562 enhancer library 2	chr19:5322201-5322583	0.0030433	0.0021539	0.088687	315
K562 enhancer library 2	chr19:39801680-39801981	0.0030651	0.0021546	0.088687	316
K562 enhancer library 2	chr5:81763101-81763300	0.003084	0.0021061	0.088687	317
K562 enhancer library 2	chr19:39018457-39018758	0.0031146	0.0023952	0.09736	318
K562 enhancer library 2	chr11:65042601-65042810	0.0031243	0.0024195	0.097467	319
K562 enhancer library 2	chr10:112201589-112201890	0.0031251	0.0024195	0.097467	320
K562 enhancer library 2	chr13:115044686-115045000	0.0031333	0.0027184	0.104324	321
K562 enhancer library 2	chr9:98274901-98275348	0.0031337	0.0024202	0.097467	322
K562 enhancer library 2	chr12:111847249-111847570	0.0031358	0.0026608	0.103635	323
K562 enhancer library 2	chr1:25896501-25897015	0.0031574	0.0024574	0.098357	324
K562 enhancer library 2	chr1:27519301-27519530	0.0031632	0.0024574	0.098357	325
K562 enhancer library 2	chr5:130719891-130720200	0.0031635	0.0027184	0.104324	326
K562 enhancer library 2	chr8:11759701-11760074	0.0032133	0.0024976	0.098399	327
K562 enhancer library 2	chr5:52541827-52542128	0.003227	0.0027124	0.104324	328
K562 enhancer library 2	chr1:110473701-110474040	0.003232	0.0024976	0.098399	329
K562 enhancer library 2	chr1:16592901-16593500	0.0032354	0.0024976	0.098399	330
K562 enhancer library 2	chr14:20770264-20770565	0.0032513	0.0027306	0.104483	331
K562 enhancer library 2	chr7:75601201-75601600	0.0032783	0.0024984	0.098399	332
K562 enhancer library 2	chr19:2529559-2529860	0.0033034	0.0026077	0.101871	333
K562 enhancer library 2	chr22:22218901-22219070	0.0033167	0.0026942	0.104324	334
K562 enhancer library 2	chr2:91815051-91815400	0.0033488	0.0027587	0.104666	335
K562 enhancer library 2	chr1:182205033-182205629	0.0033533	0.0029552	0.108313	336
K562 enhancer library 2	chr2:97539599-97540300	0.0033674	0.0027594	0.104666	337
K562 enhancer library 2	chr1:201426200-201426350	0.0033761	0.0027594	0.104666	338
K562 enhancer library 2	chr12:74687460-74688100	0.0034096	0.0028383	0.105541	339
K562 enhancer library 2	chr3:5054796-5055221	0.0034242	0.0028391	0.105541	340
K562 enhancer library 2	chr2:86793601-86794190	0.0034303	0.0028391	0.105541	341
K562 enhancer library 2	chr8:105598020-105598417	0.0034427	0.0028004	0.105541	342
K562 enhancer library 2	chr1:37952788-37953401	0.0034432	0.0028626	0.105541	343
K562 enhancer library 2	chr2:48338499-48339200	0.0034445	0.0028626	0.105541	344
K562 enhancer library 2	chr1:109370787-109371488	0.003448	0.0028626	0.105541	345
K562 enhancer library 2	chr22:20191301-20191659	0.0034484	0.0028626	0.105541	346
K562 enhancer library 2	chr1:117221701-117222300	0.0034559	0.0028634	0.105541	347
K562 enhancer library 2	chr16:23516001-23516400	0.0034559	0.0028634	0.105541	348
K562 enhancer library 2	chr20:52354001-52354309	0.0034604	0.0029188	0.107279	349
K562 enhancer library 2	chr8:126606301-126606603	0.003474	0.0031388	0.110684	350
K562 enhancer library 2	chr5:81202901-81203110	0.0034834	0.0031388	0.110684	351
K562 enhancer library 2	chr18:9711620-9711850	0.0035294	0.0029719	0.10862	352
K562 enhancer library 2	chr5:133841901-133842303	0.0035812	0.0027063	0.104324	353
K562 enhancer library 2	chr6:135642502-135642803	0.0036104	0.0030265	0.109722	354
K562 enhancer library 2	chr2:54797918-54798330	0.0036168	0.0030265	0.109722	355
K562 enhancer library 2	chr22:21961837-21962200	0.0036336	0.0030273	0.109722	356
K562 enhancer library 2	chr7:135752121-135752500	0.0036651	0.0030485	0.110186	357
K562 enhancer library 2	chr15:85131840-85132000	0.0036827	0.0011287	0.074382	358
K562 enhancer library 2	chr6:139909059-139909760	0.0036914	0.0031062	0.110684	359
K562 enhancer library 2	chr9:100931436-100931737	0.003709	0.0031062	0.110684	360
K562 enhancer library 2	chr1:201619501-201619840	0.003712	0.003107	0.110684	361
K562 enhancer library 2	chr19:53426005-53426691	0.0037175	0.003107	0.110684	362
K562 enhancer library 2	chr16:67499673-67499974	0.0037645	0.003173	0.110684	363
K562 enhancer library 2	chr1:222638480-222639096	0.0037724	0.003173	0.110684	364
K562 enhancer library 2	chr13:60804848-60805200	0.0038058	0.003173	0.110684	365
K562 enhancer library 2	chr9:131058940-131059100	0.0038107	0.0031737	0.110684	366
K562 enhancer library 2	chr22:21195480-21195600	0.003832	0.0024749	0.098399	367
K562 enhancer library 2	chr5:81152780-81153100	0.0038478	0.0031737	0.110684	368
K562 enhancer library 2	chr1:201612889-201613190	0.0038533	0.0031737	0.110684	369
K562 enhancer library 2	chr11:109816894-109817437	0.0039066	0.0031973	0.110684	370
K562 enhancer library 2	chr4:1750480-1750650	0.0039133	0.003198	0.110684	371
K562 enhancer library 2	chr19:47950580-47950957	0.0039153	0.0035569	0.114748	372
K562 enhancer library 2	chr3:151593640-151593900	0.0039198	0.003198	0.110684	373
K562 enhancer library 2	chr10:65155901-65156210	0.0039343	0.003198	0.110684	374
K562 enhancer library 2	chr18:47040955-47041528	0.003968	0.0032193	0.111124	375
K562 enhancer library 2	chr10:133741801-133742010	0.0039831	0.0025599	0.100303	376
K562 enhancer library 2	chr15:42899982-42900643	0.0040409	0.0033376	0.112381	377
K562 enhancer library 2	chr11:86127740-86128000	0.0040757	0.0033384	0.112381	378
K562 enhancer library 2	chr1:205512474-205512956	0.0040814	0.0033672	0.112381	379
K562 enhancer library 2	chr10:72091319-72092020	0.0040962	0.0033672	0.112381	380
K562 enhancer library 2	chr1:41239900-41240276	0.0041231	0.0033672	0.112381	381
K562 enhancer library 2	chr14:78786601-78787000	0.0041334	0.0033672	0.112381	382
K562 enhancer library 2	chrX:41243440-41243600	0.004136	0.003645	0.114878	383
K562 enhancer library 2	chr6:43686400-43686570	0.0041399	0.003368	0.112381	384
K562 enhancer library 2	chr17:7738220-7738400	0.0041504	0.003368	0.112381	385
K562 enhancer library 2	chr15:74935101-74935449	0.0041539	0.003368	0.112381	386
K562 enhancer library 2	chr11:125299039-125299400	0.0041772	0.003368	0.112381	387
K562 enhancer library 2	chr7:141676140-141676310	0.0041835	0.003368	0.112381	388
K562 enhancer library 2	chr16:14596833-14597369	0.0042219	0.0036837	0.114925	389
K562 enhancer library 2	chr1:27018799-27019500	0.004238	0.0034272	0.112381	390
K562 enhancer library 2	chr19:3849101-3849370	0.0042458	0.0034279	0.112381	391
K562 enhancer library 2	chr3:33984048-33984643	0.004252	0.0034279	0.112381	392
K562 enhancer library 2	chr4:88018276-88018577	0.0042581	0.0034279	0.112381	393
K562 enhancer library 2	chr12:719414-719715	0.0042785	0.0034279	0.112381	394
K562 enhancer library 2	chr1:160544801-160545200	0.0042892	0.0034279	0.112381	395
K562 enhancer library 2	chr1:47187540-47187800	0.0042904	0.0033141	0.112381	396
K562 enhancer library 2	chr20:31061440-31061600	0.0042961	0.0034985	0.114407	397
K562 enhancer library 2	chr1:31255300-31255470	0.0043338	0.0036321	0.114748	398
K562 enhancer library 2	chr11:57078600-57079174	0.0043391	0.0035789	0.114748	399
K562 enhancer library 2	chr9:134054000-134054300	0.0043423	0.0037413	0.115954	400
K562 enhancer library 2	chr3:57944500-57944770	0.0043614	0.0035797	0.114748	401
K562 enhancer library 2	chr15:78039500-78039710	0.0043788	0.0036267	0.114748	402
K562 enhancer library 2	chr5:71799973-71800492	0.0043856	0.0036267	0.114748	403
K562 enhancer library 2	chr19:49996112-49996450	0.0044006	0.0036267	0.114748	404
K562 enhancer library 2	chr11:100733854-100734555	0.0044042	0.0036275	0.114748	405
K562 enhancer library 2	chr12:54603760-54604137	0.00442	0.0036275	0.114748	406
K562 enhancer library 2	chr16:88566380-88566550	0.0044221	0.0036275	0.114748	407
K562 enhancer library 2	chr15:68174648-68175072	0.0044264	0.0036275	0.114748	408
K562 enhancer library 2	chr19:45601561-45601862	0.0044288	0.0036275	0.114748	409
K562 enhancer library 2	chr3:5030565-5031000	0.0044327	0.0036275	0.114748	410
K562 enhancer library 2	chr12:50465969-50466270	0.0044709	0.0036897	0.114925	411
K562 enhancer library 2	chr10:71186501-71186730	0.0044711	0.0036897	0.114925	412
K562 enhancer library 2	chr12:116610039-116610340	0.0044727	0.0036905	0.114925	413
K562 enhancer library 2	chr6:161665468-161666056	0.0044727	0.0036905	0.114925	414
K562 enhancer library 2	chr1:70598701-70598900	0.004488	0.0038544	0.116494	415
K562 enhancer library 2	chr1:154856477-154856900	0.0045	0.003846	0.116494	416
K562 enhancer library 2	chr22:26249549-26249850	0.0045033	0.0040456	0.116494	417
K562 enhancer library 2	chrX:39942299-39943000	0.0045037	0.0040456	0.116494	418
K562 enhancer library 2	chr5:108017001-108017332	0.0045198	0.0040464	0.116494	419
K562 enhancer library 2	chr12:76942195-76942496	0.0045489	0.0033961	0.112381	420
K562 enhancer library 2	chr16:75351001-75351366	0.0045819	0.0040949	0.116494	421
K562 enhancer library 2	chr12:123848040-123848350	0.0046166	0.0040957	0.116494	422
K562 enhancer library 2	chr12:56241606-56242175	0.0046821	0.0041754	0.116494	423
K562 enhancer library 2	chr6:131981391-131981692	0.0046863	0.0041761	0.116494	424
K562 enhancer library 2	chr1:12538149-12538850	0.0047021	0.0041761	0.116494	425
K562 enhancer library 2	chr14:78328568-78329097	0.0047235	0.0042224	0.116494	426
K562 enhancer library 2	chr10:81247376-81247677	0.0047401	0.0040995	0.116494	427
K562 enhancer library 2	chr20:48323128-48323700	0.004744	0.0042224	0.116494	428
K562 enhancer library 2	chr15:67842801-67843050	0.0047541	0.0042224	0.116494	429
K562 enhancer library 2	chr1:47677501-47678131	0.0047556	0.0042224	0.116494	430
K562 enhancer library 2	chr22:19718201-19718900	0.0047633	0.0042224	0.116494	431
K562 enhancer library 2	chr1:162391108-162391509	0.0047655	0.0042224	0.116494	432
K562 enhancer library 2	chr6:73289964-73290520	0.004771	0.0042224	0.116494	433
K562 enhancer library 2	chr6:43792280-43792450	0.0047713	0.0044258	0.116494	434
K562 enhancer library 2	chr2:109231209-109231510	0.0047738	0.0042224	0.116494	435
K562 enhancer library 2	chr8:102038533-102038900	0.0047754	0.0035759	0.114748	436
K562 enhancer library 2	chr4:79705401-79705800	0.0047811	0.0042224	0.116494	437
K562 enhancer library 2	chr8:28222951-28223652	0.0048116	0.0042232	0.116494	438
K562 enhancer library 2	chr11:66821348-66821649	0.0048138	0.0042232	0.116494	439
K562 enhancer library 2	chr8:129324228-129324529	0.0048752	0.0042588	0.116494	440
K562 enhancer library 2	chr6:43302255-43302600	0.0048785	0.0042588	0.116494	441
K562 enhancer library 2	chr12:51463866-51464167	0.0049333	0.0043127	0.116494	442
K562 enhancer library 2	chr10:52318100-52318300	0.0049453	0.0043127	0.116494	443
K562 enhancer library 2	chr1:68213989-68214690	0.0049744	0.0043127	0.116494	444
K562 enhancer library 2	chr15:83524538-83524839	0.0049864	0.0043135	0.116494	445
K562 enhancer library 2	chr1:117305501-117305790	0.004998	0.0043135	0.116494	446
K562 enhancer library 2	chr17:38716199-38716900	0.0050103	0.0043135	0.116494	447
K562 enhancer library 2	chr18:1050644-1050945	0.0050673	0.0043916	0.116494	448
K562 enhancer library 2	chr17:61847652-61847953	0.0050813	0.0043916	0.116494	449
K562 enhancer library 2	chr11:10688831-10689270	0.0050828	0.0043916	0.116494	450
K562 enhancer library 2	chr19:39169201-39169630	0.0051107	0.0043924	0.116494	451
K562 enhancer library 2	chr16:68106201-68106534	0.0051352	0.0043924	0.116494	452
K562 enhancer library 2	chr22:20234601-20234956	0.0051368	0.0043924	0.116494	453
K562 enhancer library 2	chr3:177063199-177063789	0.0051445	0.0043924	0.116494	454
K562 enhancer library 2	chr19:45359601-45359810	0.0051585	0.0044394	0.116494	455
K562 enhancer library 2	chr13:108553700-108554298	0.0051592	0.0044394	0.116494	456
K562 enhancer library 2	chr9:111885302-111885603	0.0051865	0.0044394	0.116494	457
K562 enhancer library 2	chr6:134294401-134294973	0.0051962	0.0044394	0.116494	458
K562 enhancer library 2	chr8:6281480-6281700	0.005225	0.0044516	0.116494	459
K562 enhancer library 2	chr12:118783101-118783648	0.0052291	0.0044402	0.116494	460
K562 enhancer library 2	chr6:52377069-52377370	0.0052382	0.0044402	0.116494	461
K562 enhancer library 2	chr12:69180770-69181330	0.0052391	0.0044402	0.116494	462
K562 enhancer library 2	chr3:195753180-195753619	0.0052822	0.004532	0.116494	463
K562 enhancer library 2	chr1:109783951-109784531	0.0053049	0.004532	0.116494	464
K562 enhancer library 2	chr18:55924701-55925093	0.0053049	0.004532	0.116494	465
K562 enhancer library 2	chr10:15386880-15387181	0.0053049	0.004532	0.116494	466
K562 enhancer library 2	chr17:34953687-34954174	0.0053049	0.004532	0.116494	467
K562 enhancer library 2	chr16:2560080-2560230	0.0053049	0.004532	0.116494	468
K562 enhancer library 2	chr12:42418019-42418320	0.0053049	0.004532	0.116494	469
K562 enhancer library 2	chr16:75290078-75290400	0.0053049	0.004532	0.116494	470
K562 enhancer library 2	chr19:13144931-13145232	0.0053096	0.004532	0.116494	471
K562 enhancer library 2	chr17:60162901-60163528	0.0053182	0.004532	0.116494	472
K562 enhancer library 2	chr6:28370005-28370589	0.0053372	0.0043499	0.116494	473
K562 enhancer library 2	chr11:57247801-57248142	0.0053784	0.004532	0.116494	474
K562 enhancer library 2	chr11:66717567-66717868	0.0053784	0.004532	0.116494	475
K562 enhancer library 2	chr15:93446901-93447368	0.0053847	0.004532	0.116494	476
K562 enhancer library 2	chr19:45360020-45360200	0.0053847	0.0033832	0.112381	477
K562 enhancer library 2	chr11:60616199-60616500	0.0053956	0.004532	0.116494	478
K562 enhancer library 2	chr17:46578093-46578794	0.0054215	0.0045328	0.116494	479
K562 enhancer library 2	chr15:65509999-65510700	0.0054284	0.004507	0.116494	480
K562 enhancer library 2	chr3:185775405-185775706	0.0054353	0.0045328	0.116494	481
K562 enhancer library 2	chr1:54771818-54772286	0.0054453	0.0045328	0.116494	482
K562 enhancer library 2	chr7:92264250-92264600	0.0054717	0.0045328	0.116494	483
K562 enhancer library 2	chr19:6087900-6088201	0.0054765	0.0045328	0.116494	484
K562 enhancer library 2	chr5:81074490-81074800	0.0055081	0.0045328	0.116494	485
K562 enhancer library 2	chr12:74564899-74565600	0.0055125	0.0045328	0.116494	486
K562 enhancer library 2	chr6:7136997-7137469	0.005528	0.0045328	0.116494	487
K562 enhancer library 2	chr2:74259655-74260200	0.0055385	0.0049865	0.123228	488
K562 enhancer library 2	chr22:21948101-21948461	0.0055445	0.004551	0.116494	489
K562 enhancer library 2	chr7:23397044-23397550	0.0055525	0.0045328	0.116494	490
K562 enhancer library 2	chr20:55984807-55985447	0.0055686	0.0045851	0.116494	491
K562 enhancer library 2	chr6:108909060-108909250	0.0055747	0.0045851	0.116494	492
K562 enhancer library 2	chr9:134068600-134068800	0.0056112	0.001779	0.082912	493
K562 enhancer library 2	chr12:56959370-56960071	0.0056334	0.0045851	0.116494	494
K562 enhancer library 2	chr19:3671776-3672077	0.0056439	0.0045851	0.116494	495
K562 enhancer library 2	chr1:113819173-113819666	0.0056696	0.0045859	0.116494	496
K562 enhancer library 2	chr1:168115140-168115330	0.0056969	0.0045859	0.116494	497
K562 enhancer library 2	chr4:77007990-77008691	0.0057142	0.0045859	0.116494	498
K562 enhancer library 2	chr8:26498146-26498800	0.005729	0.0045859	0.116494	499
K562 enhancer library 2	chr6:45319489-45319790	0.0057299	0.0045859	0.116494	500
K562 enhancer library 2	chr2:219051052-219051353	0.0057318	0.0045859	0.116494	501
K562 enhancer library 2	chr12:68764000-68764301	0.0057472	0.0046329	0.116494	502
K562 enhancer library 2	chr20:35898881-35899295	0.0057532	0.0046329	0.116494	503
K562 enhancer library 2	chr10:74014539-74015240	0.0057555	0.0046329	0.116494	504
K562 enhancer library 2	chr17:65950501-65950811	0.0057609	0.0046329	0.116494	505
K562 enhancer library 2	chr17:46605651-46606100	0.0057826	0.0046329	0.116494	506
K562 enhancer library 2	chr11:47414999-47415700	0.0057856	0.0046329	0.116494	507
K562 enhancer library 2	chr2:175206038-175206739	0.005795	0.0046337	0.116494	508
K562 enhancer library 2	chr1:184715001-184715370	0.0057981	0.0045912	0.116494	509
K562 enhancer library 2	chr22:39092701-39093007	0.0058007	0.0046337	0.116494	510
K562 enhancer library 2	chr19:1860180-1860400	0.0058092	0.0046337	0.116494	511
K562 enhancer library 2	chr8:124179560-124179710	0.0058164	0.0046337	0.116494	512
K562 enhancer library 2	chr16:86698155-86698456	0.0058165	0.0046337	0.116494	513
K562 enhancer library 2	chr6:135453400-135453790	0.0058479	0.0046337	0.116494	514
K562 enhancer library 2	chr12:120672568-120673100	0.0058488	0.0046337	0.116494	515
K562 enhancer library 2	chr15:85587501-85587841	0.0058512	0.0046337	0.116494	516
K562 enhancer library 2	chr2:111943296-111943597	0.0058759	0.004724	0.118101	517
K562 enhancer library 2	chr9:131785901-131786130	0.0058823	0.004724	0.118101	518
K562 enhancer library 2	chr10:73373027-73373536	0.0058918	0.0047247	0.118101	519
K562 enhancer library 2	chr1:150540101-150540430	0.0059567	0.0049448	0.12268	520
K562 enhancer library 2	chr2:45815565-45815900	0.0059779	0.0049456	0.12268	521
K562 enhancer library 2	chr7:98759994-98760350	0.0059783	0.0049456	0.12268	522
K562 enhancer library 2	chr15:42209743-42210227	0.0060083	0.0049456	0.12268	523
K562 enhancer library 2	chr17:45356476-45357023	0.0060237	0.0050897	0.124359	524
K562 enhancer library 2	chr12:50944266-50944567	0.0060296	0.0050897	0.124359	525
K562 enhancer library 2	chr17:80833989-80834500	0.0060317	0.0050897	0.124359	526
K562 enhancer library 2	chr1:39541960-39542110	0.0060362	0.0058516	0.128322	527
K562 enhancer library 2	chr12:1686001-1686400	0.0060375	0.0050905	0.124359	528
K562 enhancer library 2	chr20:34622600-34622800	0.0060796	0.0052134	0.124359	529
K562 enhancer library 2	chr11:119245685-119246150	0.0060881	0.0052134	0.124359	530
K562 enhancer library 2	chr7:130626640-130627204	0.0060962	0.0052134	0.124359	531
K562 enhancer library 2	chr19:48000499-48000978	0.0061087	0.0049835	0.123228	532
K562 enhancer library 2	chr3:182478349-182479050	0.0061128	0.0052134	0.124359	533
K562 enhancer library 2	chr10:73627901-73628270	0.0061183	0.0052134	0.124359	534
K562 enhancer library 2	chr1:205168501-205169000	0.0061335	0.0052134	0.124359	535
K562 enhancer library 2	chr15:60685184-60685650	0.0061489	0.0052142	0.124359	537
K562 enhancer library 2	chr12:56139601-56140100	0.0061545	0.0052142	0.124359	538
K562 enhancer library 2	chr17:44265901-44266090	0.0061772	0.0052142	0.124359	539
K562 enhancer library 2	chr3:128267601-128268130	0.0061991	0.0052984	0.124359	540
K562 enhancer library 2	chr1:114201986-114202157	0.0062366	0.0037322	0.115948	541
K562 enhancer library 2	chr1:168368269-168368894	0.0062727	0.0052984	0.124359	542
K562 enhancer library 2	chr3:39222301-39222625	0.0062899	0.0052992	0.124359	543
K562 enhancer library 2	chr12:52541200-52541370	0.0063182	0.0052992	0.124359	544
K562 enhancer library 2	chr7:26199100-26199330	0.0063237	0.0052992	0.124359	545
K562 enhancer library 2	chr1:235114399-235115075	0.0063594	0.0052992	0.124359	546
K562 enhancer library 2	chr11:73675401-73675703	0.0063605	0.0052992	0.124359	547
K562 enhancer library 2	chr8:23329901-23330204	0.0063607	0.0052992	0.124359	548
K562 enhancer library 2	chr9:130308685-130308986	0.0063739	0.0052992	0.124359	549
K562 enhancer library 2	chr17:74264400-74264700	0.0064003	0.0054077	0.125568	550
K562 enhancer library 2	chr7:133632189-133632710	0.0064415	0.0054084	0.125568	551
K562 enhancer library 2	chr17:28037001-28037170	0.0064432	0.0054084	0.125568	552
K562 enhancer library 2	chr8:124179760-124180230	0.0064451	0.0051208	0.124359	553
K562 enhancer library 2	chr9:114935001-114935386	0.0064481	0.0054084	0.125568	554
K562 enhancer library 2	chr6:105720789-105721090	0.0064505	0.0054084	0.125568	555
K562 enhancer library 2	chr15:75339468-75339873	0.0064839	0.0051709	0.124359	556
K562 enhancer library 2	chr3:128135360-128135510	0.006508	0.0051709	0.124359	557
K562 enhancer library 2	chr8:80732323-80732747	0.0065102	3.7941e-07	0.000707	558
K562 enhancer library 2	chr12:49974320-49974637	0.0065113	0.0055382	0.126975	559
K562 enhancer library 2	chr12:112554301-112554808	0.0065696	0.0056824	0.126975	560
K562 enhancer library 2	chr15:69749686-69749987	0.0065702	0.0056824	0.126975	561
K562 enhancer library 2	chr1:116694660-116695272	0.0065765	0.0051717	0.124359	562
K562 enhancer library 2	chr21:43424961-43425662	0.0065856	0.0056831	0.126975	563
K562 enhancer library 2	chr17:39949101-39949781	0.0065856	0.0056831	0.126975	564
K562 enhancer library 2	chr20:40271891-40272592	0.006589	0.0055951	0.126975	565
K562 enhancer library 2	chr5:118658101-118658300	0.0065933	0.0056831	0.126975	566
K562 enhancer library 2	chr13:27757165-27757673	0.006603	0.0056831	0.126975	567
K562 enhancer library 2	chr8:125908445-125909146	0.0066316	0.0056831	0.126975	568
K562 enhancer library 2	chr3:23991176-23991633	0.0066353	0.0056831	0.126975	569
K562 enhancer library 2	chr1:235268201-235268722	0.0066485	0.0056831	0.126975	570
K562 enhancer library 2	chr16:75045540-75046241	0.0066496	0.0052453	0.124359	571
K562 enhancer library 2	chr17:21160301-21160550	0.0066533	0.0056831	0.126975	572
K562 enhancer library 2	chr3:9904397-9904878	0.006655	0.0056831	0.126975	573
K562 enhancer library 2	chr7:138867520-138867950	0.0066838	0.0057104	0.127154	574
K562 enhancer library 2	chr19:13944049-13944702	0.006685	0.0057112	0.127154	575
K562 enhancer library 2	chr1:33472872-33473173	0.0067188	0.0057552	0.127154	576
K562 enhancer library 2	chr10:111738190-111738758	0.0067255	0.0057552	0.127154	577
K562 enhancer library 2	chr5:123986999-123987700	0.0067328	0.005756	0.127154	578
K562 enhancer library 2	chr1:46991101-46991330	0.0067576	0.0057878	0.127154	579
K562 enhancer library 2	chr7:76009037-76009516	0.0067646	0.0057878	0.127154	580
K562 enhancer library 2	chr3:11551049-11551750	0.0067667	0.0057878	0.127154	581
K562 enhancer library 2	chr1:182332001-182332318	0.0068073	0.0057886	0.127154	582
K562 enhancer library 2	chr11:68082340-68082510	0.0068253	0.0057886	0.127154	583
K562 enhancer library 2	chr10:63590161-63590862	0.0068453	0.0059275	0.129567	584
K562 enhancer library 2	chr10:13313601-13313900	0.0068697	0.0059282	0.129567	585
K562 enhancer library 2	chr5:126362901-126363202	0.006894	0.0060815	0.132049	586
K562 enhancer library 2	chr16:85015994-85016695	0.0069115	0.0060823	0.132049	587
K562 enhancer library 2	chr4:1678389-1678700	0.0069193	0.0060823	0.132049	588
K562 enhancer library 2	chr15:64024001-64024210	0.0069261	0.0061255	0.132754	589
K562 enhancer library 2	chrX:153596920-153597495	0.0069432	0.0063865	0.134225	590
K562 enhancer library 2	chr12:14547309-14547721	0.0069888	0.0062894	0.134225	591
K562 enhancer library 2	chr5:73928001-73928350	0.0069903	0.0062894	0.134225	592
K562 enhancer library 2	chr11:76411501-76411900	0.0070124	0.0063304	0.134225	593
K562 enhancer library 2	chr1:113168101-113168500	0.0070282	0.0063304	0.134225	594
K562 enhancer library 2	chr18:28786665-28787200	0.0070582	0.0053713	0.125568	595
K562 enhancer library 2	chr3:182525860-182526190	0.0070875	0.0064913	0.134225	596
K562 enhancer library 2	chr2:171100447-171100748	0.0070932	0.0064913	0.134225	597
K562 enhancer library 2	chr5:137824260-137824410	0.0071293	0.006492	0.134225	598
K562 enhancer library 2	chr1:147112592-147112893	0.007134	0.00653	0.134225	599
K562 enhancer library 2	chr9:133646206-133646600	0.0071384	0.00653	0.134225	600
K562 enhancer library 2	chr8:96127339-96128040	0.0071445	0.00653	0.134225	601
K562 enhancer library 2	chr5:89954548-89955054	0.0071621	0.00653	0.134225	602
K562 enhancer library 2	chr1:201910594-201911295	0.0071625	0.00653	0.134225	603
K562 enhancer library 2	chr1:224697637-224697938	0.0071683	0.00653	0.134225	604
K562 enhancer library 2	chr11:12177612-12178215	0.0071828	0.0054874	0.126294	605
K562 enhancer library 2	chr7:50424300-50424822	0.0072578	0.0065307	0.134225	606
K562 enhancer library 2	chr9:98172301-98172619	0.0072865	0.0054874	0.126294	607
K562 enhancer library 2	chr4:123719524-123719700	0.0073059	0.0059525	0.12988	608
K562 enhancer library 2	chr1:181081949-181082650	0.0073104	0.0065307	0.134225	609
K562 enhancer library 2	chr10:52070700-52070870	0.0073117	0.0065307	0.134225	610
K562 enhancer library 2	chr1:47047529-47047830	0.0073297	0.0065778	0.134225	611
K562 enhancer library 2	chr18:9803455-9804000	0.0073327	0.0054881	0.126294	612
K562 enhancer library 2	chr12:57946249-57946950	0.0073511	0.0065778	0.134225	613
K562 enhancer library 2	chr4:123670754-123671455	0.0073768	0.0065785	0.134225	614
K562 enhancer library 2	chr5:71524950-71525251	0.0073871	0.0065785	0.134225	615
K562 enhancer library 2	chr7:73002048-73002503	0.0073871	0.0065785	0.134225	616
K562 enhancer library 2	chr1:44015592-44016183	0.0073935	0.0066597	0.13435	617
K562 enhancer library 2	chr4:106918061-106918362	0.0074077	0.0054881	0.126294	618
K562 enhancer library 2	chr13:92011926-92012512	0.0074104	0.0065785	0.134225	619
K562 enhancer library 2	chr10:32437970-32438671	0.0074128	0.0066597	0.13435	620
K562 enhancer library 2	chr7:116066421-116066722	0.007417	0.0054881	0.126294	621
K562 enhancer library 2	chr11:118799149-118799850	0.0074393	0.0066241	0.134225	622
K562 enhancer library 2	chr19:13210560-13210870	0.0074858	0.0055405	0.126975	623
K562 enhancer library 2	chr1:113601656-113602100	0.0074896	0.0068957	0.136961	624
K562 enhancer library 2	chr9:38389480-38389700	0.0074929	0.0066241	0.134225	625
K562 enhancer library 2	chr1:16469962-16470372	0.0075296	0.0055997	0.126975	626
K562 enhancer library 2	chr1:47190720-47191200	0.0075672	0.0066241	0.134225	627
K562 enhancer library 2	chr1:24691725-24692100	0.0076055	0.0066241	0.134225	628
K562 enhancer library 2	chr1:28776470-28776996	0.0076074	0.0066241	0.134225	629
K562 enhancer library 2	chr17:63225056-63225471	0.0076467	0.0066241	0.134225	630
K562 enhancer library 2	chr11:119345963-119346300	0.0076497	0.0056497	0.126975	631
K562 enhancer library 2	chr12:57022720-57023100	0.0076525	0.0066248	0.134225	632
K562 enhancer library 2	chr8:8702820-8703000	0.0076766	0.0066248	0.134225	633
K562 enhancer library 2	chr12:4385781-4386482	0.0076782	0.0066248	0.134225	634
K562 enhancer library 2	chr11:96070701-96070900	0.0076855	0.007999	0.139451	635
K562 enhancer library 2	chr12:54697849-54698550	0.007705	0.0066248	0.134225	636
K562 enhancer library 2	chr12:1685543-1685900	0.0077189	0.00714	0.137264	637
K562 enhancer library 2	chr1:112056116-112056430	0.0077342	0.0066248	0.134225	638
K562 enhancer library 2	chr17:42600563-42601091	0.0077462	0.0066248	0.134225	639
K562 enhancer library 2	chr1:26471635-26472109	0.007801	0.0066248	0.134225	640
K562 enhancer library 2	chr10:23342005-23342306	0.0078091	0.0070429	0.136961	641
K562 enhancer library 2	chr15:64748764-64749300	0.0078139	0.0066248	0.134225	642
K562 enhancer library 2	chr3:167833878-167834336	0.007838	0.0066248	0.134225	643
K562 enhancer library 2	chr7:107877501-107877830	0.0078385	0.0066248	0.134225	644
K562 enhancer library 2	chr8:141351870-141352400	0.0078386	0.0056505	0.126975	645
K562 enhancer library 2	chr10:15851500-15851822	0.0078683	0.0066248	0.134225	646
K562 enhancer library 2	chr1:109796801-109797500	0.0078713	0.0066817	0.13435	647
K562 enhancer library 2	chr16:11224201-11224590	0.0078867	0.0066817	0.13435	648
K562 enhancer library 2	chr1:32420214-32420915	0.0078885	0.0070429	0.136961	649
K562 enhancer library 2	chr1:201509201-201509800	0.0078923	0.0066825	0.13435	650
K562 enhancer library 2	chr5:172730677-172731178	0.0079459	0.0068578	0.136961	651
K562 enhancer library 2	chr3:124519340-124519530	0.0079637	0.0068578	0.136961	652
K562 enhancer library 2	chr6:157549001-157549230	0.0080393	0.0069063	0.136961	653
K562 enhancer library 2	chr20:36772187-36772500	0.0080445	0.0070247	0.136961	654
K562 enhancer library 2	chr3:100478018-100478319	0.0080559	0.0070247	0.136961	655
K562 enhancer library 2	chr1:18739401-18739590	0.0080701	0.0068024	0.13655	656
K562 enhancer library 2	chr1:90452701-90453100	0.0080704	0.0061445	0.132754	657
K562 enhancer library 2	chr4:109973995-109974296	0.0081366	0.0070247	0.136961	658
K562 enhancer library 2	chr6:134517779-134518080	0.0081377	0.0061452	0.132754	659
K562 enhancer library 2	chr2:46727001-46727383	0.008166	0.0070247	0.136961	660
K562 enhancer library 2	chr18:3511941-3512450	0.0081942	0.0070255	0.136961	661
K562 enhancer library 2	chr1:167867836-167868266	0.0082036	0.0070255	0.136961	662
K562 enhancer library 2	chr18:22819611-22820100	0.0082119	0.0070255	0.136961	663
K562 enhancer library 2	chr11:46096556-46097213	0.0082172	0.0070255	0.136961	664
K562 enhancer library 2	chr19:14474047-14474748	0.0082721	0.0070255	0.136961	665
K562 enhancer library 2	chr5:67575741-67576196	0.0082869	0.0070255	0.136961	666
K562 enhancer library 2	chr5:80166324-80166625	0.0082979	0.0070255	0.136961	667
K562 enhancer library 2	chr17:8062101-8062426	0.008332	0.007074	0.136961	668
K562 enhancer library 2	chr12:53553000-53553210	0.0083332	0.007074	0.136961	669
K562 enhancer library 2	chr12:47754820-47755249	0.008363	0.007074	0.136961	670
K562 enhancer library 2	chr2:169963372-169963673	0.0083934	0.0070748	0.136961	671
K562 enhancer library 2	chr10:33252120-33252350	0.0084067	0.0077076	0.138417	672
K562 enhancer library 2	chr17:75319236-75319898	0.0084088	0.0070748	0.136961	673
K562 enhancer library 2	chr1:27003901-27004400	0.0084463	0.0070748	0.136961	674
K562 enhancer library 2	chr6:160393440-160393600	0.0084687	0.0077532	0.13877	675
K562 enhancer library 2	chr1:68215394-68216061	0.0084745	0.0071408	0.137264	676
K562 enhancer library 2	chr7:127535449-127536150	0.0084788	0.0071408	0.137264	677
K562 enhancer library 2	chr1:27371360-27371611	0.0084885	0.0072159	0.137264	678
K562 enhancer library 2	chr8:17925001-17925570	0.0085023	0.0068767	0.136961	679
K562 enhancer library 2	chr16:75338295-75338779	0.0085055	0.0072159	0.137264	680
K562 enhancer library 2	chr9:71803587-71804288	0.0085115	0.0080005	0.139451	681
K562 enhancer library 2	chr12:76864219-76864681	0.0085241	0.0072159	0.137264	682
K562 enhancer library 2	chr1:167199012-167199313	0.0085398	0.0072167	0.137264	683
K562 enhancer library 2	chr1:25803060-25803300	0.0085405	0.0072167	0.137264	684
K562 enhancer library 2	chr10:30790956-30791494	0.0085517	0.0072167	0.137264	685
K562 enhancer library 2	chr11:44558330-44558690	0.0085641	0.0072167	0.137264	686
K562 enhancer library 2	chr19:3035501-3035862	0.0085651	0.0074754	0.137669	687
K562 enhancer library 2	chr2:20776445-20776838	0.0085711	0.0072167	0.137264	688
K562 enhancer library 2	chr19:8570951-8571300	0.0085886	0.0072167	0.137264	689
K562 enhancer library 2	chr2:178504201-178504619	0.0086011	0.0073487	0.137669	690
K562 enhancer library 2	chr1:167356501-167356847	0.0086057	0.0073487	0.137669	691
K562 enhancer library 2	chr18:2898001-2898691	0.0086314	0.0073487	0.137669	692
K562 enhancer library 2	chr12:92396299-92397000	0.008648	0.0073495	0.137669	693
K562 enhancer library 2	chr11:46373710-46374259	0.0086486	0.0073495	0.137669	694
K562 enhancer library 2	chr10:130397549-130398250	0.0086508	0.0073495	0.137669	695
K562 enhancer library 2	chr6:151362080-151362600	0.0086552	0.0073495	0.137669	696
K562 enhancer library 2	chr15:41171101-41171300	0.0086862	0.0073495	0.137669	697
K562 enhancer library 2	chr11:48027969-48028536	0.008701	0.0074246	0.137669	698
K562 enhancer library 2	chr1:200990161-200990462	0.0087606	0.0074254	0.137669	699
K562 enhancer library 2	chr6:91169196-91169497	0.0087816	0.0074254	0.137669	700
K562 enhancer library 2	chr9:90131203-90131504	0.0088185	0.0074921	0.137669	701
K562 enhancer library 2	chr5:88365299-88366000	0.008823	0.0074921	0.137669	702
K562 enhancer library 2	chr11:95948280-95948510	0.0088651	0.0080612	0.139451	703
K562 enhancer library 2	chr10:88512080-88512530	0.0088652	0.0074929	0.137669	704
K562 enhancer library 2	chr4:15151440-15151900	0.0088698	0.0074929	0.137669	705
K562 enhancer library 2	chr10:73357920-73358210	0.008962	0.0075748	0.137669	706
K562 enhancer library 2	chr1:153853353-153853829	0.0089892	0.0075748	0.137669	707
K562 enhancer library 2	chr3:13598526-13598827	0.009004	0.0075748	0.137669	708
K562 enhancer library 2	chr6:112163999-112164700	0.009004	0.0075748	0.137669	709
K562 enhancer library 2	chr19:56636970-56637260	0.009004	0.0075748	0.137669	710
K562 enhancer library 2	chr17:27234828-27235300	0.009004	0.0075748	0.137669	711
K562 enhancer library 2	chr16:24759619-24759920	0.0090106	0.0075748	0.137669	712
K562 enhancer library 2	chr12:32308649-32309350	0.0090112	0.0093619	0.151507	713
K562 enhancer library 2	chr19:12889901-12890219	0.0090234	0.0075748	0.137669	714
K562 enhancer library 2	chr5:139037125-139037760	0.0090511	0.0075748	0.137669	715
K562 enhancer library 2	chr22:22415014-22415432	0.009078	0.0083519	0.14171	716
K562 enhancer library 2	chr12:110177719-110178200	0.0090971	0.008084	0.139451	717
K562 enhancer library 2	chr4:140110231-140110532	0.009104	0.0075756	0.137669	718
K562 enhancer library 2	chr7:106225749-106226450	0.0091225	0.0075756	0.137669	719
K562 enhancer library 2	chr9:134052920-134053100	0.0091353	0.0075756	0.137669	720
K562 enhancer library 2	chr19:47428101-47428406	0.0091844	0.0075756	0.137669	721
K562 enhancer library 2	chr20:56008001-56008325	0.0091903	0.0075756	0.137669	722
K562 enhancer library 2	chr12:125394501-125395114	0.0092132	0.0075756	0.137669	723
K562 enhancer library 2	chr1:117353050-117353529	0.0092399	0.0075756	0.137669	724
K562 enhancer library 2	chr1:244485927-244486628	0.0092516	0.0080825	0.139451	725
K562 enhancer library 2	chr6:135601932-135602300	0.0092631	0.0076606	0.138417	726
K562 enhancer library 2	chr10:17465701-17466090	0.0092879	0.0076614	0.138417	727
K562 enhancer library 2	chr11:78089040-78089500	0.0092973	0.0076614	0.138417	728
K562 enhancer library 2	chr22:22080998-22081699	0.0092984	0.0076614	0.138417	729
K562 enhancer library 2	chr5:112809901-112810038	0.0093129	0.011236	0.160971	730
K562 enhancer library 2	chr1:109679360-109679630	0.0093353	0.0077221	0.138417	731
K562 enhancer library 2	chr3:143162630-143163102	0.0093457	0.0077221	0.138417	732
K562 enhancer library 2	chr16:85084781-85085082	0.0093668	0.0077221	0.138417	733
K562 enhancer library 2	chr4:74625092-74625523	0.0094262	0.0077228	0.138417	734
K562 enhancer library 2	chr3:150150879-150151434	0.0094312	0.0077228	0.138417	735
K562 enhancer library 2	chr4:79628247-79628450	0.0094333	0.0095371	0.15363	736
K562 enhancer library 2	chr12:92735155-92735456	0.0094978	0.0079095	0.139451	737
K562 enhancer library 2	chr16:89059288-89059890	0.0095068	0.0079095	0.139451	738
K562 enhancer library 2	chr12:25429146-25429500	0.0095171	0.0080499	0.139451	739
K562 enhancer library 2	chr12:92424423-92424724	0.009537	0.0080499	0.139451	740
K562 enhancer library 2	chr16:88834701-88835100	0.0095452	0.0080499	0.139451	741
K562 enhancer library 2	chr1:110976199-110976876	0.0095533	0.0080499	0.139451	742
K562 enhancer library 2	chr15:75899084-75899500	0.0095668	0.0080499	0.139451	743
K562 enhancer library 2	chr10:49571612-49571913	0.0095739	0.0097473	0.155908	744
K562 enhancer library 2	chr1:90011189-90011500	0.0096066	0.0080499	0.139451	745
K562 enhancer library 2	chr20:32777483-32777971	0.0096162	0.0080499	0.139451	746
K562 enhancer library 2	chr11:73782201-73782512	0.0096305	0.010694	0.158961	747
K562 enhancer library 2	chr22:21978849-21979550	0.0096311	0.0080499	0.139451	748
K562 enhancer library 2	chr22:21925020-21925700	0.0096374	0.0080499	0.139451	749
K562 enhancer library 2	chr5:67639297-67639600	0.0096679	0.0080506	0.139451	750
K562 enhancer library 2	chr1:155066359-155066660	0.0096731	0.0080506	0.139451	751
K562 enhancer library 2	chr11:16359388-16359700	0.0096764	0.0080506	0.139451	752
K562 enhancer library 2	chr1:36958101-36958721	0.0097014	0.0080506	0.139451	753
K562 enhancer library 2	chr2:20630694-20630995	0.0097092	0.0080506	0.139451	754
K562 enhancer library 2	chr4:175119978-175120505	0.0097168	0.0080506	0.139451	755
K562 enhancer library 2	chr8:123706439-123706800	0.0097458	0.0080506	0.139451	756
K562 enhancer library 2	chr3:57986401-57986690	0.0097484	0.0080506	0.139451	757
K562 enhancer library 2	chr17:80174301-80174550	0.0097569	0.0080506	0.139451	758
K562 enhancer library 2	chr18:3623802-3624400	0.0097846	0.0085218	0.142922	759
K562 enhancer library 2	chr3:185533649-185534349	0.0097851	0.010694	0.158961	760
K562 enhancer library 2	chr2:85152630-85152950	0.0097921	0.0080506	0.139451	761
K562 enhancer library 2	chr1:35999261-35999562	0.0097927	0.0080506	0.139451	762
K562 enhancer library 2	chr11:129973293-129973858	0.009807	0.0081538	0.139451	763
K562 enhancer library 2	chr1:181098149-181098850	0.0098231	0.0081538	0.139451	764
K562 enhancer library 2	chr1:208352840-208353100	0.0098256	0.0081538	0.139451	765
K562 enhancer library 2	chr22:23449167-23449468	0.009829	0.0081538	0.139451	766
K562 enhancer library 2	chr15:75432469-75432892	0.0098609	0.0081538	0.139451	767
K562 enhancer library 2	chr2:217954486-217955150	0.0098874	0.0081546	0.139451	768
K562 enhancer library 2	chr8:103826876-103827177	0.0099095	0.0081546	0.139451	769
K562 enhancer library 2	chr3:194033301-194033690	0.0099701	0.0083124	0.141237	770
K562 enhancer library 2	chr1:65363806-65364507	0.0099945	0.0096426	0.155138	771

## Sheet: Table 5
Supplementary Table 5: Essential K562 enhancer clusters identified by pooled dua-lCRISPR screening.
GSEA
SEdb_ID	Library	Size	Elements	GSEA enrichment score	GSEA p.value	GSEA FDR
SE_01_03900527	Enhancer library 1	3	chr6:130004913-130005614,chr6:130012800-130013178,chr6:130012244-130012545	0.89724	0.006	0.315
SE_01_03900567	Enhancer library 2	3	chr22:19385301-19385510,chr22:19384073-19384221,chr22:19384600-19384901	0.97747	0	0
SE_01_03900041	Enhancer library 2	3	chr10:71087747-71088000,chr10:71094860-71095232,chr10:71094073-71094774	0.944343	0	0
SE_01_03900457	Enhancer library 1	2	chr2:145266049-145266750,chr2:145265200-145265410	0.933251	0.004	0.315
SE_01_03900050	Enhancer library 1	4	chr6:43883766-43884202,chr6:43901499-43902200,chr6:43918994-43919530,chr6:43958501-43959000	0.799073	0.011	0.378
SE_01_03900015	Enhancer library 1	2	chr1:145003799-145004500,chr1:145028501-145029106	0.893399	0.027	0.378
SE_01_03900148	Enhancer library 1	3	chr1:27110389-27111090,chr1:27125903-27126300,chr1:27126376-27126677	0.802834	0.028	0.378
SE_01_03900185	Enhancer library 1	2	chr5:180588440-180588869,chr5:180616800-180616950	0.859077	0.038	0.378
SE_01_03900340	Enhancer library 1	2	chr17:77777501-77777730,chr17:77784901-77785600	0.865498	0.041	0.378
SE_01_03900307	Enhancer library 1	3	chr1:51438580-51438730,chr1:51444249-51444950,chr1:51441949-51442650	0.769714	0.046	0.378
SE_01_03900371	Enhancer library 1	5	chr16:75095999-75096700,chr16:75096649-75097350,chr16:75099476-75099777,chr16:75088100-75088330,chr16:75121149-75121850	0.620711	0.056	0.378
SE_01_03900279	Enhancer library 1	5	chrX:39945801-39946090,chrX:39967349-39968050,chrX:39976140-39976470,chrX:39966449-39967150,chrX:39961660-39962000	0.649282	0.057	0.378
SE_01_03900294	Enhancer library 2	2	chr19:18525865-18526284,chr19:18539701-18540310	0.958996	0.001	0.0983333
SE_01_03900185	Enhancer library 2	2	chr5:180588440-180588869,chr5:180616800-180616950	0.956095	0.004	0.196667
SE_01_03900639	Enhancer library 2	2	chr19:39892960-39893230,chr19:39894178-39894879	0.955557	0.004	0.196667
SE_01_03900006	Enhancer library 2	9	chr11:65239249-65239896,chr11:65238765-65239400,chr11:65256139-65256840,chr11:65254903-65255604,chr11:65261983-65262300,chr11:65264299-65265000,chr11:65261301-65261667,chr11:65260149-65260850,chr11:65259301-65259649	0.657899	0.004	0.196667
SE_01_03900491	Enhancer library 2	3	chr17:80817626-80818200,chr17:80833989-80834500,chr17:80843701-80844398	0.864748	0.006	0.236
SE_01_03900085	Enhancer library 2	6	chr12:125401675-125402350,chr12:125389211-125389657,chr12:125394501-125395114,chr12:125391049-125391750,chr12:125405760-125406210,chr12:125404699-125405000	0.700541	0.007	0.236
SE_01_03900074	Enhancer library 2	3	chr7:106193249-106193950,chr7:106209046-106209747,chr7:106211348-106211766	0.843364	0.008	0.236
SE_01_03900097	Enhancer library 2	5	chr8:124171280-124171500,chr8:124179760-124180230,chr8:124179560-124179710,chr8:124178550-124178930,chr8:124190920-124191100	0.756616	0.008	0.236
RRA
Sedb_ID	Library	Size	Elements	RRA score	RRA p.value	RRA FDR
SE_01_03900527	Enhancer library 1	3	chr6:130004913-130005614,chr6:130012800-130013178,chr6:130012244-130012545	0.0010922	0.0030798	0.326455
SE_01_03900567	Enhancer library 2	3	chr22:19385301-19385510,chr22:19384073-19384221,chr22:19384600-19384901	7.7886e-05	0.00023419	0.069322
SE_01_03900041	Enhancer library 2	3	chr10:71087747-71088000,chr10:71094860-71095232,chr10:71094073-71094774	0.00032222	0.00096169	0.106686
SE_01_03900015	Enhancer library 1	2	chr1:145003799-145004500,chr1:145028501-145029106	0.0084844	0.016377	0.626833
SE_01_03900148	Enhancer library 1	3	chr1:27110389-27111090,chr1:27125903-27126300,chr1:27126376-27126677	0.010117	0.026959	0.626833
SE_01_03900340	Enhancer library 1	2	chr17:77777501-77777730,chr17:77784901-77785600	0.018108	0.033258	0.626833
SE_01_03900185	Enhancer library 1	2	chr5:180588440-180588869,chr5:180616800-180616950	0.019877	0.036523	0.626833
SE_01_03900406	Enhancer library 1	2	chr19:19499960-19500270,chr19:19514245-19514600	0.020199	0.037112	0.626833
SE_01_03900050	Enhancer library 1	4	chr6:43883766-43884202,chr6:43901499-43902200,chr6:43918994-43919530,chr6:43958501-43959000	0.021795	0.055331	0.646476
SE_01_03900034	Enhancer library 1	2	chr16:70466820-70467300,chr16:70466501-70466811	0.022602	0.041395	0.626833
SE_01_03900417	Enhancer library 1	7	chr17:27458946-27459400,chr17:27460042-27460743,chr17:27482391-27482692,chr17:27478501-27478905,chr17:27504701-27505114,chr17:27506234-27506789,chr17:27505169-27505870	0.02262	0.072392	0.646476
SE_01_03900094	Enhancer library 1	2	chr19:2035180-2035481,chr19:2059562-2059930	0.030684	0.05568	0.646476
SE_01_03900544	Enhancer library 2	5	chr10:22982228-22982783,chr10:22973474-22973700,chr10:22999401-22999590,chr10:22991301-22991678,chr10:23001200-23001450	0.000194	0.0010813	0.106686
SE_01_03900115	Enhancer library 2	5	chr11:3870490-3870800,chr11:3882101-3882412,chr11:3887049-3887659,chr11:3892501-3892821,chr11:3888476-3889044	0.001238	0.0056456	0.278515
SE_01_03900185	Enhancer library 2	2	chr5:180588440-180588869,chr5:180616800-180616950	0.0019308	0.0039115	0.239233
SE_01_03900639	Enhancer library 2	2	chr19:39892960-39893230,chr19:39894178-39894879	0.0019783	0.0040411	0.239233
SE_01_03900135	Enhancer library 2	6	chr8:130564305-130565006,chr8:130573128-130573704,chr8:130594049-130594750,chr8:130583860-130584561,chr8:130598905-130599530,chr8:130604107-130604808	0.0050763	0.020534	0.522198
SE_01_03900044	Enhancer library 2	6	chr1:31241912-31242213,chr1:31238789-31239090,chr1:31233874-31234400,chr1:31250301-31251000,chr1:31255300-31255470,chr1:31249360-31249600	0.0051487	0.020823	0.522198
SE_01_03900086	Enhancer library 2	4	chr11:61726600-61726900,chr11:61738842-61739543,chr11:61739676-61739834,chr11:61740211-61740825	0.0057088	0.018412	0.522198
SE_01_03900545	Enhancer library 2	4	chr1:26602340-26602950,chr1:26602101-26602300,chr1:26614782-26615010,chr1:26613901-26614216	0.0062788	0.019807	0.522198

## Sheet: Table 6
Supplementary Table 6: Statistics of captured single cells from sc-dual-CRISPR screening.
ID	Target	A10	A30	combine
pGBC.1	RPL18A	81	188	269
pGBC.2	RPL18A	51	104	155
pGBC.3	EZH2	5	7	12
pGBC.4	EZH2	25	84	109
pGBC.5	RPL8	14	14	28
pGBC.6	RPL8	8	39	47
pGBC.7	RPL21	0	2	2
pGBC.8	RPL21	44	77	121
pGBC.9	RPL13	55	116	171
pGBC.10	RPL13	23	57	80
pGBC.11	AAVS1	27	49	76
pGBC.12	AAVS1	58	137	195
pGBC.13	AAVS1	28	54	82
pGBC.14	AAVS1	63	181	244
pGBC.15	AAVS1	18	43	61
pGBC.16	AAVS1	42	103	145
pGBC.17	AAVS1	48	95	143
pGBC.18	AAVS1	9	14	23
pGBC.19	AAVS1	9	32	41
pGBC.20	AAVS1	21	26	47
pGBC.67	QKI_Jonathan	4	9	13
pGBC.68	QKI_Jonathan	0	4	4
pGBC.69	QKI_Jonathan	7	13	20
pGBC.70	unknown1638	13	15	28
pGBC.71	unknown63	3	7	10
pGBC.72	POU4F1_Lily	4	7	11
pGBC.73	ZNF503_Ophelia	15	44	59
pGBC.74	ZNF503_Ophelia	3	10	13
pGBC.75	FOXP1_Claudia	2	5	7
pGBC.76	unknown763	13	22	35
pGBC.77	E7_106814	0	1	1
pGBC.78	E7_106814	2	3	5
pGBC.79	E10_52337	1	4	5
pGBC.80	E10_52337	7	16	23
pGBC.81	E11_125334	13	40	53
pGBC.82	E11_125334	57	79	136
pGBC.83	E8_102038	24	42	66
pGBC.84	E8_102038	19	32	51
pGBC.85	E3_72371	2	7	9
pGBC.86	de_novo_1/unknown_2725	2	9	11
pGBC.87	de_novo_1/unknown_2725	8	12	20
pGBC.88	FOXP1_Flora	45	31	76
pGBC.89	FOXP1_Flora	94	197	291
pGBC.90	PBX3_Claudia	6	14	20
pGBC.91	PBX3_Claudia	6	6	12
pGBC.92	NR2F2_Aladdin	8	14	22
pGBC.93	NR2F2_Aladdin	4	14	18
pGBC.94	element_1068	8	15	23
pGBC.95	element_1068	2	7	9
pGBC.96	PAX6_Tarzan	7	40	47
pGBC.97	PAX6_Tarzan	22	58	80
pGBC.98	TSHZ1_Roman	58	99	157
pGBC.99	TSHZ1_Roman	1	3	4
pGBC.100	chr4_Whitney	0	9	9
pGBC.101	chr4_Whitney	2	3	5
pGBC.102	element_843	2	16	18
pGBC.103	element_843	12	23	35
pGBC.104	element_1063	3	5	8
pGBC.105	E16_30551	41	82	123
pGBC.106	E16_30551	10	67	77
pGBC.107	E4_153878	0	4	4
pGBC.108	E4_153878	17	32	49
pGBC.109	E3_126465	19	39	58
pGBC.110	E3_126465	18	32	50
pGBC.111	E7_22762	2	9	11
pGBC.112	E7_154471	55	94	149
pGBC.113	E7_154471	167	291	458
pGBC.114	E7_154471	20	13	33
pGBC.115	E16_11187	15	41	56
pGBC.116	E16_11187	2	0	2
pGBC.117	E12_51755	4	13	17
pGBC.118	E12_51755	11	7	18
pGBC.119	E15_45461	15	29	44
pGBC.120	E15_45461	47	121	168
pGBC.121	E1_16275	52	89	141
pGBC.122	E1_16275	18	37	55
pGBC.123	E15_78202	15	31	46
pGBC.124	E22_32928	17	50	67
pGBC.125	E2_87883	35	106	141
pGBC.126	E2_87883	9	29	38
pGBC.127	E6_49630	5	3	8
pGBC.128	E6_52372	12	34	46
pGBC.129	E7_135735	6	13	19
pGBC.130	E16_88482	29	63	92
pGBC.131	E16_88482	19	33	52
pGBC.132	E1_110473	3	4	7
pGBC.133	E22_23590	0	2	2
pGBC.134	E22_23590	0	2	2
pGBC.135	E8_124178	10	12	22
pGBC.136	E8_124178	13	40	53
pGBC.137	E5_149975	3	6	9
pGBC.138	E11_124945	3	13	16

## Sheet: Table 7
Supplementary Table 7: Significant NCRE-gene pairs identified from sc-dual-CRISPR screening.
target	gene	mean.expr.perturbed.cells	mean.expr.ntc.cells	lfc	geometric.ave.expr	p_val	avg_log2FC	pct.perturbed.cell.detected.expr	pct.ntc.cell.detected.expr	ensembl_gene_id	start_position	end_position	strand	chromosome_name	pct_of_expr_change (%)
E11_125334	EI24	0.999859	1.08712	-0.12072	1.10093	0.00969289	-0.119719	0.899	0.938	ENSG00000149547	125439112	125454575	1	11	-8.3566
E12_51755	CSRNP2	0.0602683	0.0250648	1.26574	0.357182	0.0356105	0.0529502	0.2	0.064	ENSG00000110925	51454990	51477447	-1	12	3.58305
E16_11187	TXNDC11	0.126425	0.08062	0.64907	0.379844	0.0310297	0.0665567	0.345	0.195	ENSG00000153066	11772936	11836734	-1	16	4.687
E16_30551	BOLA2B	0.0729915	0.108083	-0.566343	0.383537	0.0187342	-0.0637713	0.192	0.261	ENSG00000169627	30204255	30205627	-1	16	-3.44832
E16_30551	PPP4C	0.587255	0.658384	-0.164943	0.714671	0.036028	-0.102283	0.793	0.848	ENSG00000149923	30087299	30096698	1	16	-6.86585
E16_30551	ZNF689	0.106875	0.096757	0.143493	0.370165	0.0138662	0.00973319	0.293	0.242	ENSG00000156853	30613879	30635333	-1	16	1.01699
E3_126465	SNX4	0.260608	0.189303	0.461186	0.424196	0.0425226	0.127934	0.505	0.41	ENSG00000114520	125165495	125239041	-1	3	7.39089
element_843	NCK1	0.124898	0.120466	0.0521177	0.393151	0.0158913	0.0121589	0.264	0.283	ENSG00000158092	136581050	136668665	1	3	0.444127
EZH2	ZNF212	0.0899649	0.0607691	0.566023	0.357257	0.00716426	0.058681	0.225	0.157	ENSG00000170260	148936742	148952700	1	7	2.96261
RPL13	RPL13	3.96889	4.01356	-0.0161485	4.00441	0.00982303	-0.0468563	1	1	ENSG00000167526	89627065	89630950	1	16	-4.36911
RPL13	TUBB3	0.0469476	0.0752122	-0.679916	0.371067	0.0177841	-0.0530869	0.116	0.186	ENSG00000198211	89985573	90002500	1	16	-2.78689
RPL18A	ABHD8	0.0455302	0.0555333	-0.286527	0.36882	0.0388854	-0.00946984	0.108	0.14	ENSG00000127220	17402940	17421045	-1	19	-0.995316
RPL18A	CCDC124	0.80569	0.84044	-0.0609213	0.871495	0.0259513	-0.0421677	0.871	0.902	ENSG00000007080	18043825	18054800	1	19	-3.41539
RPL18A	COPE	1.2586	1.20193	0.0664677	1.18448	0.0142091	0.0851709	0.974	0.968	ENSG00000105669	19010323	19030206	-1	19	5.83074
RPL18A	MPV17L2	0.168456	0.19888	-0.239527	0.429272	0.0453815	-0.0521397	0.379	0.424	ENSG00000254858	18303992	18307758	1	19	-2.99659
RPL18A	MYO9B	0.167367	0.158014	0.0829657	0.404189	0.0147819	0.00900617	0.403	0.357	ENSG00000099331	17186591	17325346	1	19	0.939722
RPL18A	RPL18A	3.57898	3.73253	-0.0606083	3.70513	4.43764e-28	-0.149322	1	1	ENSG00000105640	17970685	17974962	1	19	-14.2349
RPL21	RPL21	2.73337	2.85014	-0.0603523	2.83674	0.000351364	-0.126559	0.992	0.999	ENSG00000122026	27825446	27830828	1	13	-11.0211
RPL21	USP12	0.0734537	0.0764352	-0.0574011	0.375582	0.0477996	0.0172097	0.138	0.19	ENSG00000152484	27640293	27746033	-1	13	-0.297701
RPL8	RPL8	3.35924	3.56173	-0.0844442	3.55321	1.87956e-14	-0.214032	1	0.999	ENSG00000161016	146015150	146017972	-1	8	-18.3307
TSHZ1_Roman	TIMM21	0.112475	0.160132	-0.50966	0.406737	0.0107611	-0.0849068	0.286	0.36	ENSG00000075336	71815746	71826197	1	18	-4.65395
TSHZ1_Roman	ZADH2	0.170547	0.142564	0.258563	0.394862	0.0377366	0.0541632	0.391	0.332	ENSG00000180011	72907063	72921303	-1	18	2.83785

## Sheet: Table 8
Supplementary Table 8: Primers listed used for dual-CRISPR system, PCR, luciferase assay and qPCR
		Coordinates:	guide_U6	guide_H1	PCR_F	PCR_R	Luci_F	Luci_R	qPCR-F	qPCR-R
Figure 1
B	PBX3_CI	chr9:128457564-128457785	CTCAGTACTGCAAAGACTGTGGG	GCTTGTACAGTTAAGCATGATGG	AGGGAAAAAGGACTTAAGCACAC	AGATCACGTTTGTTTGGATTTCAGT	GCCCCTCAGTACTGCAAAGA	TAAGCATGATGGCCAGTTAGGT
C	FOXP1_FI	chr3:71091893-71092235	GTATTGCCTTAGGATGTGCAGGG	TGTTTCCATTGAGTAAACAGTGG	GGGGATCTAAATGGACATGGGT	TGATTGCCAGCCCATTGGAA	CATAAACCCTGCACATCCTAAGG	CCATTGAGTAAACAGTGGTCTGAG
D	PAX6_Ta	chr11:31810437-31810870	GCTTTCTGTGCGGTTGTGGATGG	CAAGTCCATTCCTTCCCCAGTGG	ATCTAGACTGCCAGAACCCCC	AGCTCCTCTAGACCTTTTGCTG	cCACAACCGCACAGAAAGCAAG	gtacCACTGGGGAAGGAATGGACTTG
E	de_novo_1	chr9:7537471-7538671	ATACATTCATATTCTTCAGATGG	ATATTGCTGTGCGTGTACCTGGG	ACACCCTGTACCCCACTAGAA	TATGCATCATGGGGCCGAAA	aggtacacgcacagcaatattgtc	ccatctgaagaatatgaatgtatccc
H	UHRF2								ATTGAGGACGTGTCTCGCAAA	GGTCTGGGCGAACTAGCAG
	KDM4C								CGAGGTGGAAAGTCCTCTGAA	GGGCTCCTTTAGACTCCATGTAT
	PTPRD								CTCCAAGGTTTACACGAACACC	AGTCCGTAAGGGTTGTATTCTGA
I	PTPRD SAM1 gRNA		AAGCAGCCGAGACGGCAAGG
	PTPRD SAM1 gRNA		GAGAAGCAGCCGAGACGGCA
			GGACTGGGCTGGCCGCACGA
Figure 3
E,F	E6:52372	chr6:52372780-52372990	TAGGTTTCCTCCAAAGCCACAGG	ACTCCCCTCCTGCTATTCCCAGG	CTGCTTTAACACACAGTCCCATGTC	GGTTTTGTATGTGGAACAAGGGCAC	GTTAGGTTTCCTCCAAAGCCACAG	CCCCTCCTGCTATTCCCAGG
	E7:135735	chr7:135735099-135735800	CTTACACCACAGATGACAGTTGG	TGGGATGCTGAGTGCTAAAGAGG	GGCAGTGACGAAGTGAATGTTCAC	CCAGAGACAGACTGCACAATGAG	CCAACTGTCATCTGTGGTGTAAGC	GCCTCTTTAGCACTCAGCATCCC
	E8:124178	chr8:124178550-124178930	GGATGTACAGAGCAGGGAGCAGG	TGACCATGACATCGAAGCCAGGG	CCTTGGTGACATGGCAGGACTTG	CAGCTCAGGAGGCCTCTCTGTG	GGATGTACAGAGCAGGGAGCAG	CCTGGCTTCGATGTCATGGTC
	E12:123591	chr12:123591306-123592007	ACAGGTGACAGAACTGGCCAGGG	TGGTAGCGAGAGTCATGGGGTGG	CCTGCGCAAACCTCAACAAG	CTGCGCTTTGCTTATGCAGT	CAGGTGACAGAACTGGCCAGG	GTAGCGAGAGTCATGGGGTGG
	E14:71791	chr14:71791334-71791864	ATACTGAACTCTTAAGTGGGGGG	TGATGACACCTTGCTTTCAAAGG	GTGTACCTGGCCACATGGAAC	CTGGCTGTCAGTTCTGCTCA	CTCCCCCCACTTAAGAGTTCAGT	CCTTTGAAAGCAAGGTGTCATCA
	E22:23590	chr22:23590694-23591178	ATAGCGAAAAGAATAATGCCTGG	TTCTGGCTCTTGGGAGATGGTGG	GAACCAGTGTAGTCTAGGGGATG	GCTGATCTTAAACTCTGGCCTC	CCTAACCAGGCATTATTCTTTTCGC	CCACCATCTCCCAAGAGCCAG
G	RAB36								CGCTGGACTGTGGAAGAATGA	GGCGTGTACCACTTAGGGAA
	BCR-ABL								GTGTGAAACTCCAGACTGTC	CAAAATCATACAGTGCAACGA
Figure 2
A-D	QKI_Jonahan	chr6:163992476-163992927	CCTTAACTACTCAATGACAGAGG	TTTGGGTTAACATTGAAGATTGG	CAATGATGACCTGACCATGC	TGACAACGGTTTCCAAGTGA	GGGGAGACAGATGGTCCTTAACT	TTATCTCAGAATCCTTTGGG
	ZNF503_Ophelia	chr10:77990963-77991202	TCAATTTGCATGCCTTTGCTCGG	TAACACTTCAGTGTAAATGGAGG	CAGTTGCTTCCACACATATTCAA	TCACTGGGTGTTCACCTTTG	CCGAGCAAAGGCATGCAAAT	CCATTTACACTGAAGTGTTA
G	ZNF503								CCTGCCAATCAAGGTGCTGAAG	AGCGGGCTCTTCTTGGCATCG
	VDAC2								CTTTGCAGTGGGCTACAGGACT	CGAGTGCAGTTGGTACCTGATG
	SAMD8								TCCATGAGCGAGTGCCTGACAT	CATACTTCCGTCATGGCAAAGGC
H	PACRG								TTTGCTCGGCAAGGAATCCACG	ATGCTGGAGGACCTTGAGAGTG
	QKI								TCCGAGGCAAAGGCTCAATGAG	GCTCTGTTCTGAGCATCTTCCAC
Figure 4
C	luciferase primer		F	R
	chr6R1	chr6:130004800-130005790	GGCCAGCCCAATTTACCTTT	GCCCTACAAGACAACATTCTCA	CTGTGGGGAGAGCAACAGAT	AGCACAAAAGAGGAGGCAAA
	chr6R2	chr6:130012182-130012703	TGCACAAAATCCTCACAATTCA	TGAACCCTTGGCCAGTAAGT
	chr6R3	chr6:130012615-130013223	TAAACAAGTGCTTCTCGGGC	TCAGGGCCAGGAACAGAAAA
	chr10R1	chr10:71087824-71087981	GTTGATGCAGGGAAAGGCTT	CCGAGTCTGGAGCCTGTAAT
	chr10R2	chr10:71094107-71094727	GGGATGGTTTTGGCTTTGGT	TCTGAGCAGGGAGGGAAATG
	chr10R3	chr10:71094868-71095205	CACTAGATCAGGGCTGCCTC	AAGCTCCCTGATTCCTGGTC
	chr22R1	chr22:19384149-19384212	TCTGTCGCCAAAACAAAGCA	AGCCTCTTCCTGACTTCTGT
	chr22R2	chr22:19384613-19384877	TGGATATGCAAGAGAGGGGAC	GGGAAGCTTTAGAGACCGGA
	chr22R3	chr22:19385381-19385500	CTCCTGATCTGTGGCATGC	TGCTGTAAAGTTCCCAGGTCT
Figure S2
A	H1_FOXP1_Fl		TGTTTCCATTGAGTAAACAG
	U6_FOXP1_Fl		GTATTGCCTTAGGATGTGCA
B C	FOXP1_Fl		ACCTTCCCCGCCTTTCTGAG
			GCACTGGTCTAATGAGGCGA
	PBX3_Cl		TGACAGCTGAAAAGGCCCAC
			AGGTAATTATGGCTTTGCAG
	PAX6_Ta		GAAATACAAAGGCTTTGGCA
			AATCATTCTGAGGATTTCTA
Extended Fig.3
A	ELP4								AAGAGCAACGTCACCAGTTTC	GGAGCCCGGTTGATACCAG
	PAX6								TGGGCAGGTATTACGAGACTG	ACTCCCGCTTATACTGGGCTA
	RCN1								AAACGGGTGCAGAAAAGATACA	AGGTAGTAACCATAGGTGGCTT
C D	PTPRD		aacacccgttgatcagacag		AAATCAGCCCTTGAACCCCC	TGTGTGATGTTGCTTTTCGGATG
Figure S7	chr22R1	chr22:19384149-19384212							TCTGTCGCCAAAACAAAGC	ggattcaccaaggctctctg
	chr22R2	chr22:19384613-19384877							GGCAAAAGCCAATTGAAGAA	GGCCCTTTGAGCTAGTAGGC
	chr22R3	chr22:19385381-19385500							TGCcatgctagcactcagtt	gggttgggctgtctccttag
Figure S9
G H	CACNG8								AAGAGGCGTCTGCGTGAAG	CCGGACAACTCGGAGTAGATA
	RYR2								ACAACAGAAGCTATGCTTGGC	GAGGAGTGTTCGATGACCACC
	MYH6								CGGTGCTTTTCAACCTCAAGG	GGACTGGTTCTCCCGATCTGT
	MYH7								ACTGCCGAGACCGAGTATG	GCGATCCTTGAGGTTGTAGAGC
	ADCY2								GGGACCAGGTATCGTTCTTCC	GTGAGGACGCTGGCAATGAT
	ADRB1								ATCGAGACCCTGTGTGTCATT	GTAGAAGGAGACTACGGACGAG
primers for dual-CRISPR library amplification for Illumina sequencing	U6_0				ATCTTGTGGAAAGGACGAAA
	U6_1				gATCTTGTGGAAAGGACGAAA
	U6_2				cgATCTTGTGGAAAGGACGAAA
	U6_3				tcgATCTTGTGGAAAGGACGAAA
	U6_4				atcgATCTTGTGGAAAGGACGAAA
	U6_5				tatcgATCTTGTGGAAAGGACGAAA
	U6_6				ctatcgATCTTGTGGAAAGGACGAAA
	H1_0					ATAAGTTCTGTATGAGACCACTCTTTC
	H1_1					gATAAGTTCTGTATGAGACCACTCTTTC
	H1_2					cgATAAGTTCTGTATGAGACCACTCTTTC
	H1_3					tcgATAAGTTCTGTATGAGACCACTCTTTC
	H1_4					atcgATAAGTTCTGTATGAGACCACTCTTTC
	H1_5					tatcgATAAGTTCTGTATGAGACCACTCTTTC
	H1_6					ctatcgATAAGTTCTGTATGAGACCACTCTTTC
Figure 5 for Referee
B-G	chr6R1		GTAACGTGGAGGTGTAACCA
	chr6R2		AAAAGAAAACTAGTACTCGG
	chr6R3		AGGTGTGAACTACCCAACAA
	chr10R1		AGAGGGTGGCTGTACCCACG
	chr10R2		GGCACTCACGGTCTAGCTGG
	chr10R3		GCAGATCGGACAGCTTGTTG
	chr22R1		GGGCCTGAGCGGATTCACCA
	chr22R2		GAGGCTAACGTCAGAAGTGC
	chr22R3		TGGCAACAGATGTGTCACAG
H	MYC		GGAATCGACCTTCCTTGAGG						TCCCTCCACTCGGAAGGAC	CTGGTGCATTTTCGGTTGTTG
