# Supplementary material for: Genome-wide Cas9-mediated screening of essential non-coding regulatory elements via libraries of paired single-guide RNAs
Source: Nat Biomed Eng. 2024 May 22;8(7):890–908. doi: 10.1038/s41551-024-01204-8 (PMC11310080; doi:10.1038/s41551-024-01204-8)
Supplement: Supplementary file 5 — Source data and statistics for Supplementary Figs. 2, 5–7 and 9. [file 41551_2024_1204_MOESM5_ESM.xlsx]

## Sheet: Supplementary Fig.2
s2a		Cell proliferation %	Day 0						Day 3						Day 6						Day 9						Day 12						P-value calculated by two-way ANNOVA
			Rep1	Rep2	Rep3		Average	SD	Rep1	Rep2	Rep3		Average	SD	Rep1	Rep2	Rep3		Average	SD	Rep1	Rep2	Rep3		Average	SD	Rep1	Rep2	Rep3		Average	SD
		K562 WT	1	1	1		1	0	1	1	0.9		0.966667	0.0471405	0.9	1	0.9		0.933333	0.0471405	0.9	1	0.9		0.933333	0.0471405	0.9	0.9	0.9		0.9	0
		Ctrl_NTG	1	1	1		1	0	1	1	0.9		0.966667	0.0471405	0.8	1	0.9		0.9	0.0816497	0.9	1	0.9		0.933333	0.0471405	0.9	0.8	0.9		0.866667	0.0471405	0.579
		H1_FOXP1_Fl	1	1	1		1	0	0.9	1.1	0.9		0.966667	0.0942809	1	1.2	1		1.06667	0.0942809	1.1	1.3	1.3		1.23333	0.0942809	1.2	1.3	1.1		1.2	0.0816497	0.0358
		U6_FOXP1_Fl	1	1	1		1	0	0.9	1.2	0.9		1	0.141421	1	1.2	1.1		1.1	0.0816497	1.1	1.4	1.3		1.26667	0.124722	1.3	1.5	1.3		1.36667	0.0942809	0.0318
s2b		Cell proliferation %	Day 0						Day 3						Day 6						Day 9						Day 12						P-value calculated by two-way ANNOVA
			Rep1	Rep2	Rep3	Rep4	Average	SD	Rep1	Rep2	Rep3	Rep4	Average	SD	Rep1	Rep2	Rep3	Rep4	Average	SD	Rep1	Rep2	Rep3	Rep4	Average	SD	Rep1	Rep2	Rep3	Rep4	Average	SD
		K562 WT	1	1	1	1	1	0	0.9	0.92	0.92	1.06	0.95	0.0640312	0.84	0.99	0.89	0.99	0.9275	0.0649519	0.84	0.94	0.81	1.02	0.9025	0.083179	0.89	1.01	0.81	0.99	0.925	0.0804674
		CRISPRa_NTG	1	1	1		1	0	0.99	0.95	1.02		0.986667	0.0286744	0.95	0.92	1		0.956667	0.0329983	0.89	0.84	0.96		0.896667	0.0492161	0.79	0.71	0.87		0.79	0.0653197	0.7341
		CRISPRa_FOXP1_Fl	1	1	1	1	1	0	0.76	0.98	0.83	0.97	0.885	0.0934077	0.52	0.86	0.63	0.74	0.6875	0.126368	0.42	0.62	0.43	0.53	0.5	0.0815475	0.29	0.47	0.27	0.46	0.3725	0.0928372	0.0034
		CRISPRa_PBX3_Cl	1	1	1	1	1	0	0.76	0.98	0.83	0.97	0.885	0.0934077	0.47	0.82	0.63	0.77	0.6725	0.136084	0.37	0.62	0.5	0.6	0.5225	0.0990896	0.24	0.5	0.31	0.57	0.405	0.134629	0.0052
		CRISPRa_PAX6_Ta	1	1	1	1	1	0	0.77	0.8	0.78	0.79	0.785	0.0111803	0.57	0.65	0.49	0.54	0.5625	0.0580409	0.41	0.44	0.31	0.36	0.38	0.0494975	0.28	0.28	0.17	0.27	0.25	0.0463681	<0,0001
s2c		Cell proliferation %	Day 0						Day 3						Day 6						Day 9						Day 12						P-value calculated by two-way ANNOVA
			Rep1	Rep2	Rep3	Rep4	Average	SD	Rep1	Rep2	Rep3	Rep4	Average	SD	Rep1	Rep2	Rep3		Average	SD	Rep1	Rep2	Rep3	Rep4	Average	SD	Rep1	Rep2	Rep3	Rep4	Average	SD
		K562 WT	1	1	1	1	1	0	0.9	0.92	0.92	1.06	0.95	0.0640312	0.84	0.99	0.89	0.99	0.9275	0.0649519	0.84	0.94	0.81	1.02	0.9025	0.083179	0.89	1.01	0.81	0.99	0.925	0.0804674
		CRISPRi_NTG	1	1	1		1	0	0.93	0.92	1.02		0.956667	0.0449691	0.87	0.88	1.05		0.933333	0.0825967	0.8	0.78	1.03		0.87	0.113431	0.73	0.67	1		0.8	0.143527	0.6384
		CRISPRi_FOXP1_Fl	1	1	1	1	1	0	0.91	1.06	0.95	1.12	1.01	0.0839643	0.87	1.08	0.97	1.05	0.9925	0.0813557	0.85	1.07	0.94	1.03	0.9725	0.0849632	0.86	1.07	0.94	1.02	0.9725	0.0798044	0.3531
		CRISPRi_PBX3_Cl	1	1	1	1	1	0	0.76	1.02	0.78	1.01	0.8925	0.122755	0.62	0.97	0.73	0.92	0.81	0.141598	0.61	0.95	0.68	0.88	0.78	0.139463	0.61	0.9	0.66	0.85	0.755	0.122577	0.2171
		CRISPRi_PAX6_Ta	1	1	1	1	1	0	0.8	1.19	0.93	1.02	0.985	0.141863	0.71	1.17	0.91	0.94	0.9325	0.163153	0.66	1.03	0.87	0.9	0.865	0.132759	0.65	0.97	0.84	0.94	0.85	0.1251	0.8446

## Sheet: Supplementary Fig.5
			G1-phase					S-phase					G2-phase
s5a		Cell Cycle Phase Ratio (%)	Rep1	Rep2	Rep3	Average	SD	Rep1	Rep2	Rep3	Average	SD	Rep1	Rep2	Rep3	Average	SD	ratio of G1 phase ordinary one-way ANNOVA
		K562 WT	21.9	21.4	26.5	23.2667	2.29541	61.1	58.6	61.9	60.5333	1.40554	11.9	18.4	7.71	12.67	4.39801
		K562+Imatinib	49	37.3	51.5	45.9333	6.18942	39.4	52.5	31.6	41.1667	8.62335	4.82	3.49	3.84	4.05	0.562909	0.0011
		PBX3_Cl_KO#1	28.8	25.4	41.2	31.8	6.79019	51.8	51.1	48.8	50.5667	1.28149	10.5	18.7	4.39	11.1967	5.86277	0.6183
		FOXP1_Fl_KO#1	28.8	28.2	37.7	31.5667	4.34383	53.8	53.3	51.6	52.9	0.94163	11.7	17.7	8.76	12.72	3.72032	0.4451
		PAX6_Ta_KO #1	30.5	35.4	34.9	33.6	2.20151	56.6	41.2	55.3	51.0333	6.97344	6.84	15.1	6.01	9.31667	4.10345	0.2323
		de_novo_1_KO #1	26.5	24.2	40.2	30.3	7.06305	55.8	57.1	51.9	54.9333	2.20958	14	18.6	4.71	12.4367	5.77731	0.416
			Live Cells					Apoptotic Cells
s5b		Live and Apoptotic cell ratio (%)	Rep1	Rep2	Rep3	Average	SD	Rep1	Rep2	Rep3	Average	SD	ratio of Apoptotic Cells ordinary one-way ANNOVA
		K562 WT	96.9	96.4	95	96.1	0.804156	3.1	3.59	5.02	3.90333	0.814548
		K562+Imatinib	58.9	60.9	58.9	59.5667	0.942809	41.11	39.14	41.11	40.4533	0.928667	<0,0001
		PBX3_Cl_KO#1	96	96.9	95.8	96.2333	0.478423	4	3.09	4.21	3.76667	0.486096	>0,9999
		FOXP1_Fl_KO#1	94.5	97.1	96.9	96.1667	1.18134	5.5	2.93	3.12	3.85	1.1693	0.3304
		PAX6_Ta_KO #1	89.4	95.8	95.3	93.5	2.90631	10.59	4.19	4.73	6.50333	2.89811	>0,9999
		de_novo_1_KO #1	91.7	91.6	92.2	91.8333	0.262467	8.3	8.36	7.79	8.15	0.255734	0.0336

## Sheet: Supplementary Fig.6
s6		Relative luciferase activity on PGL4.53 normalized to QKI_Jo	Rep1	Rep2	Rep3	Rep4	Rep5	Average	SD	P-value
		QKI_Jo	1	1	1	1	1	1	0
		rs571942374	1.39011	1.57087	1.26116	1.0495	1.327	1.31973	0.170017	0.0055
		rs60102616	0.906394	1.37544	1.68098	1.65469	0.969521	1.31741	0.328411	0.0893
		rs544111762	2.12225	1.22192	1.22916	1.07358	1.19545	1.36847	0.381041	0.0892
		rs541067529	1.0513	1.23019	1.59343	1.11811	0.867185	1.17204	0.241402	0.1919
		rs564154244	0.871433	0.828929	1.36702	0.912019	0.61641	0.919162	0.246051	0.5296
		rs533087943	1.04799	1.06389	1.2205	0.831765	0.890777	1.01099	0.137577	0.8771
		rs181661079	1.4264	1.34203	1.68481	1.08474	0.663866	1.24037	0.346136	0.2023

## Sheet: Supplementary Fig.7
s7a		Cell proliferation %	Day 0					Day 3					Day 6					Day 9					Day 12					P-value calculated by two-way ANNOVA
			Rep1	Rep2	Rep3	Average	SD	Rep1	Rep2	Rep3	Average	SD	Rep1	Rep2	Rep3	Average	SD	Rep1	Rep2	Rep3	Average	SD	Rep1	Rep2	Rep3	Average	SD
		K562 WT	1	1	1	1	0	0.993927	0.932	0.953237	0.959721	0.025694	0.993927	0.962	1.02158	0.992503	0.0243455	0.977733	0.926	1.01439	0.972707	0.0362588	1.00405	0.926	0.992806	0.974285	0.0344498
		Ctrl_KO	1	1	1	1	0	0.969424	0.98778	0.98004	0.979081	0.0075244	0.955036	0.98778	1.02595	0.989588	0.0289779	0.992806	0.967413	1.01796	0.992728	0.0206374	0.994604	1.03666	0.988024	1.00643	0.0215444	0.4507
		chr6 R1_KO	1	1	1	1	0	0.934688	0.94898	0.931818	0.938495	0.00750579	0.865022	0.895044	0.853896	0.871321	0.017379	0.766593	0.790087	0.756494	0.771058	0.014073	0.702467	0.712828	0.720779	0.712025	0.00749739	0.0017
		chr6 R2_KO	1	1	1	1	0	1.00219	1.04396	0.992278	1.01281	0.0223939	1	1.01832	0.918919	0.979078	0.043191	0.956236	1.02015	0.92471	0.967031	0.0397027	0.919037	0.998168	0.853282	0.923496	0.0592334	0.908
		chr6 R3_KO	1	1	1	1	0	1	1.03385	0.969106	1.00098	0.0264392	0.967897	0.969231	0.939837	0.958988	0.013553	0.926164	0.898462	0.856911	0.893846	0.0284602	0.857143	0.863077	0.829268	0.849829	0.0147395	0.106
s7b		Cell proliferation %	Day 0					Day 3					Day 6					Day 9					Day 12					P-value calculated by two-way ANNOVA
			Rep1	Rep2	Rep3	Average	SD	Rep1	Rep2	Rep3	Average	SD	Rep1	Rep2	Rep3	Average	SD	Rep1	Rep2	Rep3	Average	SD	Rep1	Rep2	Rep3	Average	SD
		K562 WT	1	1	1	1	0	0.974206	0.989451	0.996296	0.986651	0.00923299	0.986111	0.959916	1.02593	0.990651	0.027139	0.990079	0.970464	0.964815	0.975119	0.0108266	0.970238	0.983122	1.03704	0.996799	0.0289347
		Ctrl_KO	1	1	1	1	0	1.01873	1.00808	0.956107	0.994305	0.0273575	1.00749	0.935354	0.979008	0.973951	0.0296661	0.990637	0.991919	0.994275	0.992277	0.00150663	1.01311	0.973737	0.975191	0.987346	0.0182271	0.982
		chr6 R1+R3_KO	1	1	1	1	0	0.778571	0.697733	0.491429	0.655911	0.120898	0.457143	0.445844	0.335238	0.412742	0.0549972	0.271429	0.284635	0.194286	0.250117	0.0398447	0.150714	0.125945	0.095048	0.123902	0.0227714	0.0001
		chr6 R1+R2_KO	1	1	1	1	0	0.775424	0.770213	0.796537	0.780725	0.0113816	0.493644	0.487234	0.508658	0.496512	0.00897834	0.341102	0.33617	0.341991	0.339754	0.00256036	0.206144	0.207447	0.218615	0.210735	0.0055971	<0,0001
		chr6 R2+R3_KO	1	1	1	1	0	0.97	1.01	1.01	0.996667	0.0188562	0.89	0.92	0.9	0.903333	0.0124722	0.75	0.84	0.75	0.78	0.0424264	0.62	0.73	0.63	0.66	0.0496655	0.0025
s7c		Cell proliferation %	Day 0					Day 3					Day 6					Day 9					Day 12					P-value calculated by two-way ANNOVA
			Rep1	Rep2	Rep3	Average	SD	Rep1	Rep2	Rep3	Average	SD	Rep1	Rep2	Rep3	Average	SD	Rep1	Rep2	Rep3	Average	SD	Rep1	Rep2	Rep3	Average	SD
		K562 WT	1	1	1	1	0	1.00624	0.976596	0.936396	0.973076	0.0286209	1.02703	1.00425	0.959364	0.996882	0.028111	1.03119	0.993617	0.975265	1.00002	0.0232742	1.01247	1.00213	0.978799	0.9978	0.0140842
		Ctrl_KO	1	1	1	1	0	0.977901	1.00419	0.982178	0.988091	0.0115192	0.998158	1.01048	0.956436	0.988359	0.0231266	0.998158	1.03145	1.0198	1.01647	0.013793	1.01658	1.01467	0.994059	1.00844	0.0101959	0.6693
		chr6 R1+R2+R3_KO	1	1	1	1	0	0.637113	0.627812	0.638211	0.634379	0.00466499	0.424742	0.501022	0.382114	0.435959	0.049188	0.218557	0.184663	0.19878	0.200667	0.0139015	0.118144	0.112883	0.113415	0.114814	0.00236454	<0,0001
s7d		Cell proliferation %	Day 0					Day 3					Day 6					Day 9					Day 12					P-value calculated by two-way ANNOVA
			Rep1	Rep2	Rep3	Average	SD	Rep1	Rep2	Rep3	Average	SD	Rep1	Rep2	Rep3	Average	SD	Rep1	Rep2	Rep3	Average	SD	Rep1	Rep2	Rep3	Average	SD
		K562 WT	1	1	1	1	0	0.985801	1.06818	0.967568	1.00718	0.0437699	0.997972	1.07025	0.972973	1.01373	0.0412461	1.01217	1.08884	0.996396	1.03247	0.0403788	0.975659	1.06198	0.990991	1.00954	0.0376043
		Ctrl_KO	1	1	1	1	0	0.970642	1	0.992263	0.987635	0.0124241	1.00367	1.01871	1.02321	1.0152	0.00835552	1.00184	1.00208	0.957447	0.98712	0.0209825	0.972477	1.00624	0.990329	0.989681	0.0137901	0.5137
		chr10 R1_KO	1	1	1	1	0	0.973196	1.03409	1.03488	1.01406	0.0288949	0.950515	0.988636	1.06512	1.00142	0.0476513	0.868041	0.925	1.02326	0.938766	0.0641095	0.810309	0.968182	1.00465	0.927714	0.0843423	0.396
		chr10 R2_KO	1	1	1	1	0	0.9375	0.998175	1.02713	0.987602	0.037348	0.922414	1	0.97093	0.964448	0.0320043	0.896552	0.961679	0.959302	0.939178	0.0301565	0.877155	0.890511	0.943798	0.903821	0.0287888	0.1289
		chr10 R3_KO	1	1	1	1	0	0.974026	0.983114	0.947262	0.968134	0.0152179	0.928571	0.87242	0.896552	0.899181	0.0229988	0.84632	0.853659	0.882353	0.860777	0.0155477	0.794372	0.816135	0.817444	0.809317	0.0105812	0.01
s7e		Cell proliferation %	Day 0					Day 3					Day 6					Day 9					Day 12					P-value calculated by two-way ANNOVA
			Rep1	Rep2	Rep3	Average	SD	Rep1	Rep2	Rep3	Average	SD	Rep1	Rep2	Rep3	Average	SD	Rep1	Rep2	Rep3	Average	SD	Rep1	Rep2	Rep3	Average	SD
		K562 WT	1	1	1	1	0	0.991853	0.994129	0.985158	0.99038	0.00380762	1	0.996086	1.00185	0.999314	0.00240467	0.985743	1.00587	0.983302	0.991639	0.010113	0.979633	1.01761	1.05195	1.0164	0.029535
		Ctrl_KO	1	1	1	1	0	1.00375	1.04516	1.00389	1.0176	0.0194894	0.994382	1.05591	0.990272	1.01352	0.0300221	1.00562	0.995699	0.998054	0.99979	0.00423145	1.00562	1.01075	1.01362	1.01	0.00330989	0.2221
		chr10 R1+R3_KO	1	1	1	1	0	0.912979	0.921101	0.975238	0.936439	0.0276344	0.954277	0.961468	1.00381	0.973185	0.0218532	0.980826	0.933945	0.998095	0.970955	0.0271032	0.932153	0.878899	0.929524	0.913525	0.024508	0.0346
		chr10 R1+R2_KO	1	1	1	1	0	0.978947	0.910448	0.890595	0.926663	0.0378481	1.00702	0.908582	0.917466	0.944355	0.0444574	0.966667	0.893657	0.850288	0.903537	0.0480225	0.947368	0.798507	0.794626	0.846834	0.0711062	0.0567
		chr10 R2+R3_KO	1	1	1	1	0	0.975133	0.878004	0.983229	0.945455	0.0478097	1.01599	0.796673	0.962264	0.924974	0.0933361	1.01066	0.789279	0.920335	0.906757	0.0908857	0.932504	0.676525	0.815514	0.808181	0.104632	0.1542
s7f		Cell proliferation %	Day 0					Day 3					Day 6					Day 9					Day 12					P-value calculated by two-way ANNOVA
			Rep1	Rep2	Rep3	Average	SD	Rep1	Rep2	Rep3	Average	SD	Rep1	Rep2	Rep3	Average	SD	Rep1	Rep2	Rep3	Average	SD	Rep1	Rep2	Rep3	Average	SD
		K562 WT	1	1	1	1	0	0.995976	1.018	0.987085	1.00035	0.0129951	0.981891	1.01	1.00923	1.00037	0.0130719	0.973843	1.016	1.0166	1.00215	0.0200171	0.973843	1.034	1.02583	1.01122	0.0266422
		Ctrl_KO	1	1	1	1	0	0.990672	1.01057	1.04134	1.01419	0.0208428	1.00933	0.997886	1.04134	1.01618	0.0183902	1.01306	1.04017	0.974409	1.00921	0.0269839	0.994403	0.993658	0.992126	0.993396	0.000947909	0.7112
		chr10 R1+R2+R3_KO	1	1	1	1	0	0.842205	0.931106	0.851272	0.874861	0.0399431	0.747148	0.830898	0.767123	0.781723	0.0357154	0.631179	0.688935	0.655577	0.658564	0.0236732	0.54943	0.599165	0.575342	0.574646	0.0203102	0.0003
s7g		chr22R1 eRNA expression	Rep1	Rep2	Rep3		Average	SD	P value
		K562 WT	1	1	1		1	0
		S22R1_KO	0.34708	0.66434	0.606899		0.53944	0.138025	0.0007
		S22R2_KO	0.87256	1.01162	1.87421		1.2528	0.443058	0.3115
		S22R3_KO	1.20581	1.88775	1.81506		1.63621	0.30578	0.0069
		S22R1+R2_KO	0.320486	0.10319	0.065		0.162892	0.112521	<0,0001
		S22R1+R3_KO	0.254076	0.10048	0.19569		0.183415	0.0633032	<0,0001
		S22R2+R3_KO	0.523042	0.40895	0.40801		0.446667	0.0540066	<0,0001
s7h		chr22R2 eRNA expression	Rep1	Rep2	Rep3		Average	SD	P value
		K562 WT	1	1	1		1	0
		S22R1_KO	0.8909	1.75321	1.0375		1.2272	0.376727	0.2872
		S22R2_KO	0.12356	0.26856	0.155311		0.182477	0.0622347	<0,0001
		S22R3_KO	1.32562	2.35653	1.23686		1.63967	0.508191	0.0506
		S22R1+R2_KO	0.906471	0.33294	0.13934		0.459584	0.325732	0.0183
		S22R1+R3_KO	0.720298	0.30566	0.16154		0.395833	0.236856	0.0026
		S22R2+R3_KO	0.536506	0.08697	0.07146		0.231645	0.215662	0.0005
s7i		chr22R2 eRNA expression	Rep1	Rep2	Rep3		Average	SD	P value
		K562 WT	1	1	1		1	0
		S22R1_KO	1.18372	2.14355	1.34993		1.55907	0.418825	0.0415
		S22R2_KO	1.38511	2.26054	1.88511		1.84359	0.358597	0.0039
		S22R3_KO	0.92659	0.97942	0.655551		0.853854	0.14187	0.0931
		S22R1+R2_KO	0.430773	0.54211	0.41085		0.461244	0.0577562	<0,0001
		S22R1+R3_KO	0.0445016	0.13001	0.20353		0.126014	0.0649845	<0,0001
		S22R2+R3_KO	0.161358	0.27294	0.28717		0.240489	0.0562553	<0,0001

## Sheet: Supplementary Fig.9
s9f	PAX6 gene expression before differentiation (hESC)	Rep1	Rep2	Rep3		Average	SD	P-value
	hESC_NKX	1	1	1		1	0
	PAX6_Ta_KO	0.715439	0.63728	0.738863		0.697194	0.0434315	0.000594
	RCN1 gene expression before differentiation (hESC)	Rep1	Rep2	Rep3		Average	SD	P-value
	hESC_NKX	1	1	1		1	0
	PAX6_Ta_KO	0.745646	0.742262	0.835474		0.774461	0.0431652	0.001789
	ELP gene expression before differentiation (hESC)	Rep1	Rep2	Rep3		Average	SD	P-value
	hESC_NKX	1	1	1		1	0
	PAX6_Ta_KO	1.35181	1.20581	0.851215		1.13628	0.210198	0.411085
	CACNG8 gene expression before differentiation (hESC)	Rep1	Rep2	Rep3		Average	SD	P-value
	hESC_NKX	1	1	1		1	0
	PAX6_Ta_KO	0.937027	1.39474	0.751305		1.02769	0.270393	0.891847
	RYR2 gene expression before differentiation (hESC)	Rep1	Rep2	Rep3		Average	SD	P-value
	hESC_NKX	1	1	1		1	0
	PAX6_Ta_KO	1.1215	1.03288	0.699661		0.951346	0.181609	0.724033
	MYH6 gene expression before differentiation (hESC)	Rep1	Rep2	Rep3		Average	SD	P-value
	hESC_NKX	1	1	1		1	0
	PAX6_Ta_KO	1.70157	2.47369	0.898402		1.69122	0.643152	0.203165
	MYH7 gene expression before differentiation (hESC)	Rep1	Rep2	Rep3		Average	SD	P-value
	hESC_NKX	1	1	1		1	0
	PAX6_Ta_KO	1.13628	1.30888	1.57102		1.33873	0.17873	0.055218
	ADCY2 gene expression before differentiation (hESC)	Rep1	Rep2	Rep3		Average	SD	P-value
	hESC_NKX	1	1	1		1	0
	PAX6_Ta_KO	1.38948	1.29235	0.824892		1.16891	0.246466	0.387336
	ADRB1 gene expression before differentiation (hESC)	Rep1	Rep2	Rep3		Average	SD	P-value
	hESC_NKX	1	1	1		1	0
	PAX6_Ta_KO	1.16858	1.01162	1.31686		1.16569	0.12463	0.133267
s9g	PAX6 gene expression after differentiation (hESC-CM)	Rep1	Rep2	Rep3		Average	SD	P-value
	hESC_NKX	1	1	1		1	0
	PAX6_Ta_KO	4.65631	2.1785	4.40605		3.74695	1.11376	0.025169
	RCN1 gene expression after differentiation (hESC-CM)	Rep1	Rep2	Rep3		Average	SD	P-value
	hESC_NKX	1	1	1		1	0
	PAX6_Ta_KO	1.64122	2.13366	2.25315		2.00935	0.264833	0.005731
	ELP gene expression after differentiation (hESC-CM)	Rep1	Rep2	Rep3		Average	SD	P-value
	hESC_NKX	1	1	1		1	0
	PAX6_Ta_KO	1.01149	1.10701	1.75158		1.29003	0.328692	0.280145
	CACNG8 gene expression after differentiation (hESC-CM)	Rep1	Rep2	Rep3		Average	SD	P-value
	hESC_NKX	1	1	1		1	0
	PAX6_Ta_KO	2.04275	2.31873	2.64652		2.336	0.246789	0.001564
	RYR2 gene expression after differentiation (hESC-CM)	Rep1	Rep2	Rep3		Average	SD	P-value
	hESC_NKX	1	1	1		1	0
	PAX6_Ta_KO	1.40224	3.24151	0.752413		1.79872	1.05414	0.34427
	MYH6 gene expression after differentiation (hESC-CM)	Rep1	Rep2	Rep3		Average	SD	P-value
	hESC_NKX	1	1	1		1	0
	PAX6_Ta_KO	1.68535	2.9828	0.750826		1.80632	0.915206	0.280769
	MYH7 gene expression after differentiation (hESC-CM)	Rep1	Rep2	Rep3		Average	SD	P-value
	hESC_NKX	1	1	1		1	0
	PAX6_Ta_KO	1.9135	0.937354	11.6629		4.8379	4.84239	0.325094
	ADCY2 gene expression after differentiation (hESC-CM)	Rep1	Rep2	Rep3		Average	SD	P-value
	hESC_NKX	1	1	1		1	0
	PAX6_Ta_KO	0.853083	4.19887	3.68736		2.9131	1.47155	0.139831
	ADRB1 gene expression after differentiation (hESC-CM)	Rep1	Rep2	Rep3		Average	SD	P-value
	hESC_NKX	1	1	1		1	0
	PAX6_Ta_KO	0.884985	0.868541	7.00009		2.91787	2.88657	0.400612
