# Supplementary material for: Genome-wide Cas9-mediated screening of essential non-coding regulatory elements via libraries of paired single-guide RNAs
Source: Nat Biomed Eng. 2024 May 22;8(7):890–908. doi: 10.1038/s41551-024-01204-8 (PMC11310080; doi:10.1038/s41551-024-01204-8)
Supplement: Supplementary file 10 — Source data and statistics. [file 41551_2024_1204_MOESM10_ESM.xlsx]

## Sheet: Fig.1
1b		Cell proliferation %	Day 0					Day 3					Day 6					Day 9					Day 12					P-value calculated by two-way ANNOVA
			Rep1	Rep2	Rep3	Average	SD	Rep1	Rep2	Rep3	Average	SD	Rep1	Rep2	Rep3	Average	SD	Rep1	Rep2	Rep3	Average	SD	Rep1	Rep2	Rep3	Average	SD
		K562 WT	1	1	1	1	0	0.998273	0.944547	0.951852	0.964891	0.0237925	0.981002	0.968577	0.95	0.966526	0.0127393	0.998273	0.939002	0.983364	0.973546	0.0251735	1.01036	0.979667	0.985213	0.991748	0.0133564
		Ctrl_KO	1	1	1	1	0	0.993162	0.993802	0.950851	0.979272	0.0200981	1.0188	1.02066	0.975425	1.00496	0.0209003	1.01197	1.00207	0.981096	0.998376	0.0128699	1.00513	1.02066	0.965974	0.997254	0.0230096	0.3067
		PBX3_Cl_KO#1	1	1	1	1	0	0.525532	0.677419	0.648956	0.617302	0.0659236	0.265957	0.315136	0.333966	0.30502	0.0286713	0.125957	0.145906	0.146869	0.139577	0.00963905	0.055957	0.065509	0.085958	0.0691413	0.0125143	<0,0001
		PBX3_Cl_KO#2	1	1	1	1	0	0.459574	0.721823	0.740883	0.64076	0.128354	0.240426	0.393285	0.472169	0.368627	0.096202	0.130426	0.211031	0.303263	0.214907	0.0706136	0.081277	0.116787	0.089251	0.0957717	0.0152125	0.0003
1c		Cell proliferation %	Day 0					Day 3					Day 6					Day 9					Day 12					P-value calculated by two-way ANNOVA
			Rep1	Rep2	Rep3	Average	SD	Rep1	Rep2	Rep3	Average	SD	Rep1	Rep2	Rep3	Average	SD	Rep1	Rep2	Rep3	Average	SD	Rep1	Rep2	Rep3	Average	SD
		K562 WT	1	1	1	1	0	0.98249	0.953033	1.07555	1.00369	0.0522143	0.998054	1.00587	0.95825	0.987392	0.0208519	0.939689	1.06262	1.01789	1.00673	0.0508036	1.00389	0.992172	1.10139	1.03249	0.0489589
		Ctrl_KO	1	1	1	1	0	0.998051	0.942688	0.992141	0.977627	0.0248229	0.97271	0.913043	1.00982	0.965192	0.0398663	0.935673	0.93083	1	0.955501	0.0315276	0.935673	0.952569	0.996071	0.961438	0.0254423	0.165
		FOXP1_Fl_KO#1	1	1	1	1	0	0.797101	0.84252	0.793241	0.810954	0.0223761	0.57764	0.683071	0.604374	0.621695	0.0447507	0.436853	0.521654	0.473161	0.477223	0.0347388	0.333333	0.350394	0.375746	0.353158	0.017425	<0,0001
		FOXP1_Fl_KO#2	1	1	1	1	0	0.804167	0.861345	0.87638	0.847297	0.0311093	0.679167	0.642857	0.748344	0.690123	0.0437561	0.5125	0.457983	0.615894	0.528792	0.0654882	0.325	0.329832	0.441501	0.365444	0.0538164	0.0004
1d		Cell proliferation %	Day 0					Day 3					Day 6					Day 9					Day 12					P-value calculated by two-way ANNOVA
			Rep1	Rep2	Rep3	Average	SD	Rep1	Rep2	Rep3	Average	SD	Rep1	Rep2	Rep3	Average	SD	Rep1	Rep2	Rep3	Average	SD	Rep1	Rep2	Rep3	Average	SD
		K562 WT	1	1	1	1	0	0.958763	0.95	1.01754	0.975436	0.0299892	0.962887	0.962	1.01974	0.981541	0.0270108	0.97732	1.032	1.09211	1.03381	0.0468782	1.05979	1.096	1.15351	1.1031	0.0385871
		Ctrl_KO	1	1	1	1	0	0.947059	1.06836	1.06312	1.02618	0.0559865	1.07843	1.06836	1.01578	1.05419	0.0274699	0.992157	0.941406	1.08087	1.00481	0.0576339	1.06078	0.984375	0.968442	1.00453	0.0403034	0.9685
		PAX6_Ta_KO#1	1	1	1	1	0	0.431452	0.425101	0.458239	0.438264	0.0143605	0.150202	0.182186	0.210158	0.180849	0.0244952	0.056452	0.084008	0.103612	0.0813573	0.019344	0.021774	0.071255	0.08149	0.058173	0.0260749	<0,0001
		PAX6_Ta_KO#2	1	1	1	1	0	0.607219	0.752066	0.78252	0.713935	0.076477	0.343949	0.539256	0.605691	0.496299	0.111089	0.218684	0.407025	0.487805	0.371171	0.112755	0.144798	0.367769	0.481707	0.331425	0.139923	0.0026
1e		Cell proliferation %	Day 0					Day 3					Day 6					Day 9					Day 12					P-value calculated by two-way ANNOVA
			Rep1	Rep2	Rep3	Average	SD	Rep1	Rep2	Rep3	Average	SD	Rep1	Rep2	Rep3	Average	SD	Rep1	Rep2	Rep3	Average	SD	Rep1	Rep2	Rep3	Average	SD
		K562 WT	1	1	1	1	0	0.981273	1.01591	0.945419	0.980866	0.0287772	0.998127	1.01988	0.953216	0.990408	0.0277578	1.00749	0.984095	0.935673	0.975753	0.0299071	1.03184	1	0.922027	0.984621	0.0461291
		Ctrl_KO	1	1	1	1	0	0.933071	1	1.03727	0.990113	0.0431086	0.899606	0.974708	1.0207	0.965006	0.0499118	0.927165	0.941634	0.989648	0.952816	0.0267058	0.931102	0.935798	1.00414	0.957014	0.0333792	0.6502
		de_novo_1_KO#1	1	1	1	1	0	0.706478	0.856851	0.766798	0.776709	0.0617882	0.449393	0.652352	0.581028	0.560924	0.0840683	0.273279	0.539877	0.422925	0.412027	0.109111	0.224696	0.404908	0.245059	0.291554	0.0805831	0.0016
		de_novo_1_KO#2	1	1	1	1	0	0.761815	0.791045	0.661258	0.738039	0.0555885	0.536862	0.586354	0.401623	0.50828	0.0780773	0.344045	0.311301	0.186815	0.28072	0.0677333	0.20983	0.234542	0.142799	0.195724	0.0387594	0.0003
1f		Relative luciferase activity on PGL4.23	Rep1	Rep2	Rep3		Average	SD	P-value
		PGL4.23	1	1	1		1	0
		de_novo_1	2.32525	0.791181	2.32603		1.81416	0.723352	0.1867
		FOXP1_Fl	0.990609	1.20394	0.577409		0.923987	0.260083	0.7006
		PBX3_Cl	0.718754	0.856237	0.72451		0.7665	0.0634969	0.0065
		PAX6_Ta	1.58625	0.43105	1.37047		1.12925	0.501502	0.7339
1g		Relative luciferase activity on PGL4.53	Rep1	Rep2	Rep3		Average	SD	P-value
		PGL4.53	1	1	1		1	0
		de_novo_1	0.506324	0.500466	0.593794		0.533528	0.0426816	0.0001
		FOXP1_Fl	1.17702	1.53006	1.03125		1.24611	0.209416	0.1718
		PBX3_Cl	0.302121	0.479493	0.243839		0.341818	0.100217	0.0007
		PAX6_Ta	1.0902	0.992627	0.993573		1.02547	0.0457764	0.4754
1h		UHRF2 gene expression	Rep1	Rep2	Rep3		Average	SD	P-value
		K562 WT	1	1	1		1	0
		Ctrl_KO	1.24545	1.00696	0.866537		1.03965	0.156408	0.7381
		de_novo_1_KO#1	1.07674	1.18372	1.04126		1.10057	0.060553	0.0786
		de_novo_1_KO#2	1.04488	0.895025	0.526072		0.821991	0.218006	0.3125
		KDM4C gene expression	Rep1	Rep2	Rep3		Average	SD	P-value
		K562 WT	1	1	1		1	0
		Ctrl_KO	0.712025	0.675175	0.965936		0.784379	0.129259	0.0777
		de_novo_1_KO#1	1.09682	0.685391	0.950439		0.910885	0.17028	0.5003
		de_novo_1_KO#2	0.730353	0.749154	1.3692		0.949569	0.296823	0.8219
		PTPRD gene expression	Rep1	Rep2	Rep3		Average	SD	P-value
		K562 WT	1	1	1		1	0
		Ctrl_KO	1.116	0.871557	3.22284		1.7368	1.05552	0.3794
		de_novo_1_KO#1	27.1585	14.6551	18.9177		20.2438	5.1899	0.0063
		de_novo_1_KO#2	14.7912	30.91	28.3118		24.671	7.06614	0.0091
1i		PTPRD gene expression	Rep1	Rep2	Rep3		Average	SD	P-value
		K562 WT	1	1	1		1	0
		PTPRD SAM1	8.83563	5.01645	7.04533		6.9658	1.56019	0.0057
		PTPRD SAM2	19.7439	10.315	11.1322		13.7303	4.26528	0.0135
1j		Cell proliferation %	Day 0					Day 3					Day 6					Day 9					Day 12					P-value calculated by two-way ANNOVA
			Rep1	Rep2	Rep3	Average	SD	Rep1	Rep2	Rep3	Average	SD	Rep1	Rep2	Rep3	Average	SD	Rep1	Rep2	Rep3	Average	SD	Rep1	Rep2	Rep3	Average	SD
		K562 WT	1	1	1	1	0	0.981273	1.01591	0.945419	0.980866	0.0287772	0.998127	1.01988	0.953216	0.990408	0.0277578	1.00749	0.984095	0.935673	0.975753	0.0299071	1.03184	1	0.922027	0.984621	0.0461291
		PTPRD SAM1	1	1	1	1	0	0.751553	0.676208	0.84	0.75592	0.0669391	0.513458	0.427549	0.587368	0.509458	0.0653071	0.364389	0.252236	0.334737	0.317121	0.0474505	0.188613	0.149016	0.231579	0.189736	0.0337156	0.0002
		PTPRD SAM2	1	1	1	1	0	0.468451	0.541667	0.541199	0.517106	0.0344046	0.223709	0.27381	0.235955	0.244491	0.0213257	0.082027	0.124008	0.1103	0.105445	0.0174791	0.028681	0.052381	0.039888	0.0403167	0.00968023	<0,0001

## Sheet: Fig.2
2d		CTB of cell viability (%) + 0,4 µM Imatinib	Rep1	Rep2	Rep3		Average	SD	P-value
		K562 WT	6.4	12.4	6.5		8.43333	2.80515
		ZNF503_Op_KO_#1	20	14.2	15.6		16.6	2.47117	0.0366
		ZNF503_Op_KO_#2	28.3157	19.5227	15.4759		21.1048	5.35987	0.0415
		QKI_Jo_KO_#1	18.3	26.9	26.5		23.9	3.96316	0.0108
		QKI_Jo_KO_#2	18.7068	19.0569	16.6639		18.1425	1.05528	0.0102
2e		Relative luciferase activity on PGL4.23	Rep1	Rep2	Rep3		Average	SD	P-value
		PGL4.23	1	1	1		1	0
		ZNF503_Ophelia	1.36881	0.669341	0.985756		1.00797	0.285988	0.9705
		QKI_Jonathan	1.11077	1.14844	1.19087		1.15003	0.0327221	0.0029
2f		Relative luciferase activity on PGL4.53	Rep1	Rep2	Rep3		Average	SD	P-value
		PGL4.53	1	1	1		1	0
		ZNF503_Ophelia	0.386072	0.517041	0.507228		0.470113	0.0595612	0.0002
		QKI_Jonathan	0.630441	0.588129	0.399658		0.539409	0.100317	0.0029
2g		SAMD8 gene expression	Rep1	Rep2	Rep3		Average	SD	P-value
		K562 WT	1	1	1		1	0
		ZNF503_Ophelia_KO #1	2.78305	1.94082	2.37292		2.3656	0.343878	0.004941
		ZNF503_Ophelia_KO #2	6.26	5.68	6.44		6.12667	0.324277	0.000024
		VDAC2 gene expression	Rep1	Rep2	Rep3		Average	SD	P-value
		K562 WT	1	1	1		1	0
		ZNF503_Ophelia_KO #1	1.71713	1.58374	2.10916		1.80334	0.222996	0.007008
		ZNF503_Ophelia_KO #2	1.02	1.36	1.6		1.32667	0.237954	0.124170
		ZNF503 gene expression	Rep1	Rep2	Rep3		Average	SD	P-value
		K562 WT	1	1	1		1	0
		ZNF503_Ophelia_KO #1	3.11666	2.52567	2.57279		2.73837	0.268179	0.000786
		ZNF503_Ophelia_KO #2	3.35	3.05	2.73		3.04333	0.253158	0.000336
2h		PACRG gene expression	Rep1	Rep2	Rep3		Average	SD	P-value
		K562 WT	1	1	1		1	0
		QKI_Jo_KO #1	1.96791	1.42076	1.87471		1.75446	0.239008	0.011125
		QKI_Jo_KO #2	1.67	1.28	1.51		1.48667	0.160069	0.012649
		QKI gene expression	Rep1	Rep2	Rep3		Average	SD	P-value
		K562 WT	1	1	1		1	0
		QKI_Jo_KO #1	1.31343	1.40769	1.27456		1.33189	0.0558982	0.001101
		QKI_Jo_KO #2	0.74	1.06	1.44		1.08	0.286124	0.712719

## Sheet: Fig.3d,e,f,g,i
3d		Cell proliferation %	Day 0					Day 3					Day 6					Day 9					Day 12					P-value calculated by two-way ANNOVA
			Rep1	Rep2	Rep3	Average	SD	Rep1	Rep2	Rep3	Average	SD	Rep1	Rep2	Rep3	Average	SD	Rep1	Rep2	Rep3	Average	SD	Rep1	Rep2	Rep3	Average	SD
		K562 WT	1	1	1	1	0	1.01569	0.998102	0.885659	0.966482	0.0575998	1.04118	0.962049	0.881783	0.961669	0.0650725	0.886275	0.954459	1.01163	0.950787	0.051241	1.0451	0.851992	0.97093	0.956007	0.0795383
		Ctrl_KO	1	1	1	1	0	0.994264	0.94052	1.03914	0.991308	0.0403153	0.957935	0.849442	1.03914	0.948839	0.0777101	1.01721	0.983271	0.906067	0.968849	0.0465051	0.973231	0.949814	0.992172	0.971739	0.0173247	0.6998
		E22:23590_KO#1	1	1	1	1	0	0.69936	0.616408	0.641079	0.652282	0.0347793	0.460554	0.345898		0.403226	0.057328	0.315565	0.153215	0.194813	0.221198	0.0688549	0.163753	0.083592	0.104979	0.117441	0.0338913	<0,0001
		E22:23590_KO#2	1	1	1	1	0	0.615044	0.610998	0.633574	0.619872	0.00982857	0.338496	0.358452		0.348474	0.009978	0.247788	0.189002	0.249097	0.228629	0.0280256	0.120133	0.112627	0.128881	0.120547	0.00664212	<0,0001
3e		Relative luciferase activity on PGL4.23	Rep1	Rep2	Rep3		Average	SD	P-value
		PGL4.23	1	1	1		1	0
		E12:123591	9.63941	6.90042	7.61762		8.05249	1.1597	0.001
		E8:124178	4.60543	4.58182	5.52877		4.90534	0.440939	0.0002
		E7:135735	1.09325	0.626733	0.680252		0.80008	0.208454	0.2465
		E22:23590	1.05081	0.887958	0.611239		0.850003	0.18145	0.3073
		E6:52372	14.907	18.233	16.3296		16.4899	1.36257	<0,0001
		E14:71791	12.45	14.284	12.4314		13.0551	0.868954	<0,0001
3f		Relative luciferase activity on PGL4.53	Rep1	Rep2	Rep3		Average	SD	P-value
		PGL4.53	1	1	1		1	0
		E12:123591	0.936744	0.910111	0.37295		0.739935	0.259725	0.2297
		E8:124178	0.463821	0.319359	0.47471		0.419297	0.0708062	0.0003
		E7:135735	1.14018	1.20986	0.904506		1.08485	0.130656	0.4104
		E22:23590	0.909111	0.97413	0.477945		0.787062	0.220184	0.2432
		E6:52372	0.935234	0.974418	1.65654		1.18873	0.33118	0.4655
		E14:71791	0.224759	0.287192	0.132363		0.214771	0.063602	<0,0001
3i		RAB36 gene expression	Rep1	Rep2	Rep3		Average	SD	P-value
		K562 WT	1	1	1		1	0
		E22:23590_KO#1	0.127332	0.148308	0.189027		0.154889	0.0256132	<0,0001
		E22:23590_KO#2	0.042689	0.048698	0.145592		0.078993	0.0471565	<0,0001
		BCR-ABL gene expression	Rep1	Rep2	Rep3		Average	SD	P-value
		K562 WT	1	1	1		1	0
		E22:23590_KO#1	2.47941	2.46229	2.02324		2.32165	0.211123	0.0009
		E22:23590_KO#2	2.08012	2.57279	2.02792		2.22694	0.245477	0.0021
3g		rank	motif_DB	motif_ID	motif_alt_ID	consensus	p-value	adj_p-value	E-value
		1	motif_db/JASPAR/JASPAR2022_CORE_vertebrates_non-redundant_v2.meme	MA0528.2	ZNF263	VNGGGGAGGASG	2.50e-10	1.46e-6	1.23e-3
		2	motif_db/JASPAR/JASPAR2022_CORE_vertebrates_non-redundant_v2.meme	MA1961.1	PATZ1	SSGGGGMGGGGS	1.05e-9	3.70e-6	3.11e-3
		3	motif_db/JASPAR/JASPAR2022_CORE_vertebrates_non-redundant_v2.meme	MA0039.4	KLF4	NNCCCCACCCHN	7.29e-10	4.52e-6	3.80e-3
		4	motif_db/JASPAR/JASPAR2022_CORE_vertebrates_non-redundant_v2.meme	MA0753.2	ZNF740	CYRCCCCCCCCAC	1.24e-8	3.63e-5	3.05e-2
		5	motif_db/JASPAR/JASPAR2022_CORE_vertebrates_non-redundant_v2.meme	MA0599.1	KLF5	GCCCCDCCCH	2.01e-8	1.14e-4	9.55e-2
		6	motif_db/JASPAR/JASPAR2022_CORE_vertebrates_non-redundant_v2.meme	MA1615.1	Plagl1	NNCTGGGGCCABN	4.60e-7	2.01e-3	1.69e0
		7	motif_db/JASPAR/JASPAR2022_CORE_vertebrates_non-redundant_v2.meme	MA1959.1	KLF7	DGGGCGGGG	1.43e-6	6.35e-3	5.34e0
		8	motif_db/JASPAR/JASPAR2022_CORE_vertebrates_non-redundant_v2.meme	MA1976.1	ZNF320	DGKGGGRCCMRGGGGCCWGTGHVNNNN	4.29e-6	7.27e-3	6.12e0
		9	motif_db/JASPAR/JASPAR2022_CORE_vertebrates_non-redundant_v2.meme	MA1522.1	MAZ	BBCCCCTCCCY	3.11e-6	8.49e-3	7.14e0
		10	motif_db/JASPAR/JASPAR2022_CORE_vertebrates_non-redundant_v2.meme	MA1965.1	SP5	CBCCTCCCHS	2.02e-6	1.13e-2	9.54e0

## Sheet: Fig.3h
Fig.3h | essentiality scores of genes targeted by essential and nonessential enhancers
ABC enhancer TargetGene	ABC enhancer	CRISPRko_fitness_score	group
AADACL4	chr1:12538149-12538850	0.034166247	Ess Enh
ABHD13	chr13:108553700-108554298	0.286875878	Ess Enh
ABHD16B	chr20:62479100-62479400	-0.025858927	Ess Enh
ACER3	chr11:76411501-76411900	0.200189407	Ess Enh
ACIN1	chr14:23615199-23615900	0.612226591	Ess Enh
ACSF3	chr16:89059288-89059890	-0.03518825	Ess Enh
ACSF3	chr16:89059288-89059890	-0.03518825	Ess Enh
ACTN4	chr19:39155200-39155800	-0.170450331	Ess Enh
ADM2	chr22:50937201-50937457	-0.50925252	Ess Enh
ADO	chr10:63590161-63590862	-0.611691016	Ess Enh
ADSS	chr1:244485927-244486628	-0.167706732	Ess Enh
AES	chr19:3035501-3035862	-0.1467205	Ess Enh
AGBL4	chr1:51444249-51444950	0.342076832	Ess Enh
AGPAT2	chr9:139540899-139541200	-0.646099075	Ess Enh
AIFM3	chr22:21239642-21240343	-0.70584397	Ess Enh
AK6	chr5:67715449-67716150	-1559516755	Ess Enh
AKAP11	chr13:42833528-42834229	-0.099346561	Ess Enh
AKAP12	chr6:151362080-151362600	0.003111465	Ess Enh
ALDH1B1	chr9:38389480-38389700	0.196525105	Ess Enh
ALG11	chr13:52571775-52572458	-0.882388208	Ess Enh
ANKRD12	chr18:9803455-9804000	0.015672394	Ess Enh
ANKRD13C	chr1:70507399-70508100	0.320297533	Ess Enh
ANKRD23	chr2:97539599-97540300	-0.318383375	Ess Enh
ANKRD39	chr2:97539599-97540300	-0.316616889	Ess Enh
ANKRD55	chr5:55547501-55548081	-0.110956799	Ess Enh
ANKRD6	chr6:91168403-91168944	-0.087171005	Ess Enh
ANXA2	chr15:60685184-60685650	0.330566474	Ess Enh
ANXA5	chr4:123670754-123671455	-0.120684044	Ess Enh
AP2S1	chr19:47359596-47359900	-1730674417	Ess Enh
APLP2	chr11:129941971-129942272	0.12185942	Ess Enh
APOLD1	chr12:14410699-14411400	-0.315196894	Ess Enh
APRT	chr16:89059288-89059890	-0.820390776	Ess Enh
AQP11	chr11:76411501-76411900	-0.138758732	Ess Enh
ARF6	chr14:50437199-50437900	-0.10295418	Ess Enh
ARHGAP11A	chr15:32950211-32950761	-0.291589214	Ess Enh
ARHGAP18	chr6:129998595-129999296	0.062845617	Ess Enh
ARHGAP18	chr6:130004913-130005614	0.062845617	Ess Enh
ARHGAP18	chr6:130004913-130005614	0.062845617	Ess Enh
ARHGAP35	chr19:47428101-47428406	-0.143055164	Ess Enh
ARHGAP9	chr12:57946249-57946950	-0.189201487	Ess Enh
ARHGDIB	chr12:14547309-14547721	0.129904679	Ess Enh
ARHGDIB	chr12:14410699-14411400	0.129904679	Ess Enh
ARHGEF1	chr19:42434497-42435198	-0.153576968	Ess Enh
ARHGEF2	chr1:156092849-156093550	0.105323057	Ess Enh
ARHGEF25	chr12:57946249-57946950	-0.455691519	Ess Enh
ARID1A	chr1:27018799-27019500	-0.392301646	Ess Enh
ARID1A	chr1:27018799-27019500	-0.392301646	Ess Enh
ARID5B	chr10:63590161-63590862	-0.704254873	Ess Enh
ARL8B	chr3:5030565-5031000	-0.109342151	Ess Enh
ARMC3	chr10:22905001-22905170	-0.017330435	Ess Enh
ARPC1A	chr7:98927200-98927430	0.144770815	Ess Enh
ARSA	chr22:50937201-50937457	-0.588307922	Ess Enh
ART4	chr12:14547309-14547721	0.17860052	Ess Enh
ART4	chr12:14410699-14411400	0.17860052	Ess Enh
ASAH1	chr8:17925001-17925570	-0.097781918	Ess Enh
ASB16	chr17:42215106-42215800	-0.188107816	Ess Enh
ASCC2	chr22:30303701-30304402	0.125426434	Ess Enh
ATAD2	chr8:124179760-124180230	-0.356439118	Ess Enh
ATAD2	chr8:124179560-124179710	-0.356439118	Ess Enh
ATF7IP	chr12:14410699-14411400	-0.40631482	Ess Enh
ATF7IP	chr12:14547309-14547721	-0.40631482	Ess Enh
ATG5	chr6:106258206-106258907	-0.146450769	Ess Enh
ATP10D	chr4:48205601-48205817	0.004532498	Ess Enh
ATP1B3	chr3:141765249-141765950	-1137760132	Ess Enh
ATP5S	chr14:50437199-50437900	0.152437512	Ess Enh
ATP6V1E2	chr2:46727001-46727383	0.11118839	Ess Enh
ATP7B	chr13:52571775-52572458	-0.074775251	Ess Enh
ATPAF1	chr1:46907897-46908100	0.181969446	Ess Enh
ATPIF1	chr1:28575001-28575324	0.081375348	Ess Enh
ATR	chr3:141765249-141765950	-0.845091181	Ess Enh
ATXN7L1	chr7:106209046-106209747	0.025008664	Ess Enh
ATXN7L3B	chr12:74564899-74565600	-0.089646238	Ess Enh
B3GNT2	chr2:62531721-62532403	0.16862358	Ess Enh
B3GNT6	chr11:76411501-76411900	0.821005243	Ess Enh
B4GALNT1	chr12:57946249-57946950	-0.008018857	Ess Enh
B4GALT5	chr20:48323128-48323700	0.114104844	Ess Enh
BACH2	chr6:91168403-91168944	-0.121588171	Ess Enh
BBS12	chr4:123670754-123671455	-0.28754603	Ess Enh
BBS7	chr4:123670754-123671455	-0.101349364	Ess Enh
BCAP29	chr7:106209046-106209747	0.117828773	Ess Enh
BCAR1	chr16:75351001-75351366	0.055104208	Ess Enh
BCAR1	chr16:75338295-75338779	0.055104208	Ess Enh
BCAS1	chr20:52444580-52444870	-0.235907315	Ess Enh
BCL2L1	chr20:30304915-30305216	-0.651753999	Ess Enh
BCL7B	chr7:73002048-73002503	-0.35442788	Ess Enh
BCL9L	chr11:118789820-118790050	-0.170770611	Ess Enh
BCL9L	chr11:118799149-118799850	-0.170770611	Ess Enh
BHLHE40	chr3:5030565-5031000	0.011011398	Ess Enh
BIN3	chr8:22553201-22553600	0.214343227	Ess Enh
BLCAP	chr20:35898881-35899295	0.122067485	Ess Enh
BMP2K	chr4:79701280-79701582	-0.116086173	Ess Enh
BMPR1A	chr10:88512080-88512530	0.153377548	Ess Enh
BNIP3	chr10:133741801-133742010	0.255789722	Ess Enh
C12orf60	chr12:14410699-14411400	-0.062643025	Ess Enh
C14orf119	chr14:23615199-23615900	-0.423439835	Ess Enh
C15orf65	chr15:55529528-55530221	0.098767657	Ess Enh
C17orf53	chr17:42215106-42215800	-0.401819615	Ess Enh
C17orf78	chr17:35730497-35730938	-0.004226751	Ess Enh
C1orf100	chr1:244485927-244486628	-0.170456467	Ess Enh
C1orf158	chr1:12538149-12538850	-0.21240483	Ess Enh
C1orf52	chr1:85690549-85691250	-0.138227999	Ess Enh
C1orf61	chr1:156092849-156093550	-0.126246837	Ess Enh
C20orf96	chr20:354401-354613	0.177878643	Ess Enh
C22orf39	chr22:19384600-19384901	-0.759457238	Ess Enh
C3orf18	chr3:50628180-50628550	-0.058263128	Ess Enh
C3orf18	chr3:50638342-50638900	-0.058263128	Ess Enh
C3orf38	chr3:88124751-88125300	-0.29179097	Ess Enh
C8orf58	chr8:22553201-22553600	0.226687728	Ess Enh
C8orf76	chr8:124179760-124180230	-0.10556912	Ess Enh
C8orf76	chr8:124179560-124179710	-0.10556912	Ess Enh
CABLES2	chr20:61062445-61063000	-0.035321258	Ess Enh
CACNA2D2	chr3:50638342-50638900	-0.276711702	Ess Enh
CACNA2D2	chr3:50628180-50628550	-0.276711702	Ess Enh
CAPN5	chr11:76411501-76411900	-0.010087792	Ess Enh
CAPZA1	chr1:113168101-113168500	0.09848608	Ess Enh
CARD9	chr9:139540899-139541200	-0.29547669	Ess Enh
CASC1	chr12:25429146-25429500	-0.006198667	Ess Enh
CBFA2T3	chr16:89059288-89059890	-0.759126176	Ess Enh
CBFA2T3	chr16:89059288-89059890	-0.759126176	Ess Enh
CBLL1	chr7:106209046-106209747	-0.33411541	Ess Enh
CBX4	chr17:77805614-77806200	-0.318183001	Ess Enh
CBX5	chr12:54697849-54698550	-0.001971003	Ess Enh
CBX8	chr17:77805614-77806200	0.188137162	Ess Enh
CCAR2	chr8:22553201-22553600	0.137763057	Ess Enh
CCDC125	chr5:67715449-67716150	-0.164028072	Ess Enh
CCDC130	chr19:13842001-13842230	-1088743481	Ess Enh
CCDC146	chr7:76009037-76009516	0.161651798	Ess Enh
CCDC47	chr17:61847652-61847953	-0.546152073	Ess Enh
CCDC71L	chr7:106209046-106209747	0.001898546	Ess Enh
CCDC92	chr12:124451601-124452100	-0.340502239	Ess Enh
CCNB1	chr5:67715449-67716150	-0.017976244	Ess Enh
CCPG1	chr15:55529528-55530221	0.55088169	Ess Enh
CCR7	chr17:38716199-38716900	-0.153754356	Ess Enh
CCT3	chr1:156092849-156093550	-0.733007926	Ess Enh
CD2	chr1:117305501-117305790	-0.178620529	Ess Enh
CD44	chr11:35061808-35062509	-0.039775717	Ess Enh
CD52	chr1:26602340-26602950	0.056005973	Ess Enh
CD84	chr1:160544801-160545200	-0.384497903	Ess Enh
CD8A	chr2:86417202-86417503	0.280211605	Ess Enh
CDC16	chr13:115044686-115045000	-1742637848	Ess Enh
CDC42EP2	chr11:65042601-65042810	-0.305031873	Ess Enh
CDC42EP2	chr11:65186548-65187076	-0.305031873	Ess Enh
CDC42EP4	chr17:71287608-71288128	0.508740443	Ess Enh
CDCP1	chr3:45177201-45177883	0.012533034	Ess Enh
CDCP1	chr3:45146601-45147110	0.012533034	Ess Enh
CDH15	chr16:89059288-89059890	-0.020701509	Ess Enh
CDH15	chr16:89059288-89059890	-0.020701509	Ess Enh
CDK1	chr10:63590161-63590862	-0.912720079	Ess Enh
CDK3	chr17:74264400-74264700	0.233071281	Ess Enh
CDK7	chr5:67715449-67716150	-0.1106704	Ess Enh
CDKL1	chr14:50437199-50437900	-0.296916228	Ess Enh
CDKN2C	chr1:51444249-51444950	-0.021784086	Ess Enh
CDYL	chr6:4727849-4728527	-0.126334806	Ess Enh
CEBPE	chr14:23615199-23615900	-0.125470706	Ess Enh
CEBPE	chr14:23630220-23630806	-0.125470706	Ess Enh
CELSR2	chr1:109796801-109797500	-0.117925468	Ess Enh
CENPH	chr5:67715449-67716150	-0.633169769	Ess Enh
CEP85	chr1:26602340-26602950	-0.793273636	Ess Enh
CERCAM	chr9:131058940-131059100	-0.145045357	Ess Enh
CFL2	chr14:34386049-34386750	-0.186258054	Ess Enh
CGGBP1	chr3:88124751-88125300	0.143114551	Ess Enh
CHAMP1	chr13:115044686-115045000	-0.202225471	Ess Enh
CHCHD5	chr2:113441341-113441781	-0.289307863	Ess Enh
CHD2	chr15:93446901-93447368	-0.332603511	Ess Enh
CHD6	chr20:40271891-40272592	0.136097322	Ess Enh
CHKB	chr22:50937201-50937457	0.088360717	Ess Enh
CHMP3	chr2:86793601-86794190	-0.565170992	Ess Enh
CHMP3	chr2:86417202-86417503	-0.565170992	Ess Enh
CILP	chr15:65509999-65510700	0.020533551	Ess Enh
CISH	chr3:50638342-50638900	0.139109664	Ess Enh
CISH	chr3:50628180-50628550	0.139109664	Ess Enh
CIZ1	chr9:131058940-131059100	-0.373688942	Ess Enh
CKAP2L	chr2:113441341-113441781	-0.472286418	Ess Enh
CKB	chr14:103985049-103985750	0.032068803	Ess Enh
CKB	chr14:103985049-103985750	0.032068803	Ess Enh
CLEC3B	chr3:45146601-45147110	-0.254316284	Ess Enh
CLPX	chr15:65509999-65510700	-0.534694422	Ess Enh
CLTCL1	chr22:19384600-19384901	-0.197852995	Ess Enh
CNGA1	chr4:48205601-48205817	0.344480969	Ess Enh
COG5	chr7:106209046-106209747	-0.189790381	Ess Enh
COL16A1	chr1:32253674-32254375	0.064207905	Ess Enh
COMMD8	chr4:48205601-48205817	0.174400471	Ess Enh
COPZ1	chr12:54697849-54698550	-0.123822525	Ess Enh
COQ4	chr9:131058940-131059100	-0.857494673	Ess Enh
CORO1C	chr12:109117301-109117500	-0.340880615	Ess Enh
CPEB1	chr15:83217501-83218181	0.06375756	Ess Enh
CPEB2	chr4:15151440-15151900	-0.06908053	Ess Enh
CPSF1	chr8:145673907-145674608	-0.413408854	Ess Enh
CREBL2	chr12:14410699-14411400	0.101095848	Ess Enh
CRISP1	chr6:49630401-49630570	-0.316835713	Ess Enh
CRISP3	chr6:49630401-49630570	0.063638912	Ess Enh
CRKL	chr22:21239642-21240343	-0.599000323	Ess Enh
CSAD	chr12:53553000-53553210	-0.019486634	Ess Enh
CSF3R	chr1:36958101-36958721	-0.224145589	Ess Enh
CSRP1	chr1:201910594-201911295	0.190298197	Ess Enh
CTCFL	chr20:55984807-55985447	-0.518331679	Ess Enh
CTH	chr1:70507399-70508100	0.067940429	Ess Enh
CTNNAL1	chr9:111885302-111885603	0.099800174	Ess Enh
CXCR5	chr11:118799149-118799850	0.004769847	Ess Enh
CXXC5	chr5:139017349-139017830	-0.086595466	Ess Enh
CYHR1	chr8:145673907-145674608	0.039788518	Ess Enh
DAB2	chr5:39399601-39399900	0.156372779	Ess Enh
DAPK1	chr9:90131203-90131504	-0.05773081	Ess Enh
DCTN2	chr12:57946249-57946950	-0.421035132	Ess Enh
DDIT3	chr12:57946249-57946950	-0.133704288	Ess Enh
DDX42	chr17:61847652-61847953	-0.955999222	Ess Enh
DDX47	chr12:14410699-14411400	-0.906949559	Ess Enh
DEFB132	chr20:354401-354613	-0.395169676	Ess Enh
DERA	chr12:14410699-14411400	0.145204784	Ess Enh
DERL1	chr8:124179560-124179710	-0.658002117	Ess Enh
DERL1	chr8:124179760-124180230	-0.658002117	Ess Enh
DGAT1	chr8:145547792-145548342	0.098121929	Ess Enh
DGAT2	chr11:76411501-76411900	-0.142362429	Ess Enh
DGKZ	chr11:46373710-46374259	-0.423614829	Ess Enh
DHH	chr12:49485764-49486465	-0.314975491	Ess Enh
DHODH	chr16:72047827-72048128	-0.918138024	Ess Enh
DHRS11	chr17:34953687-34954174	-0.065634321	Ess Enh
DHRS13	chr17:27234828-27235300	-0.225592	Ess Enh
DHRS3	chr1:12538149-12538850	-0.241270626	Ess Enh
DIAPH3	chr13:60804848-60805200	0.120355331	Ess Enh
DISP1	chr1:222638480-222639096	0.123033008	Ess Enh
DLC1	chr8:12985260-12985430	-0.012541772	Ess Enh
DMBX1	chr1:46907897-46908100	0.15099867	Ess Enh
DNAAF2	chr14:50437199-50437900	-0.170243111	Ess Enh
DNAJB8	chr3:128135360-128135510	-0.604470945	Ess Enh
DNAJB8	chr3:128267601-128268130	-0.604470945	Ess Enh
DNAJC18	chr5:139017349-139017830	0.02603234	Ess Enh
DNAJC30	chr7:73002048-73002503	-0.072671614	Ess Enh
DNAJC8	chr1:28575001-28575324	-0.295916311	Ess Enh
DNM1	chr9:131058940-131059100	-0.251678823	Ess Enh
DOCK6	chr19:11379740-11379900	-0.38502542	Ess Enh
DPF2	chr11:65186548-65187076	-0.163399811	Ess Enh
DPH5	chr1:101593641-101594327	-0.41547066	Ess Enh
DSC1	chr18:28786665-28787200	0.444448052	Ess Enh
DUS4L	chr7:106209046-106209747	-0.312853571	Ess Enh
DUSP10	chr1:222638480-222639096	-0.110789439	Ess Enh
DUSP16	chr12:14410699-14411400	-0.102782014	Ess Enh
DUSP5	chr10:112201589-112201890	-0.139010962	Ess Enh
DYRK3	chr1:206825199-206825900	0.290620975	Ess Enh
EAPP	chr14:34934800-34935195	-0.863337479	Ess Enh
EAPP	chr14:34386049-34386750	-0.863337479	Ess Enh
ECE1	chr1:21588501-21589200	-0.194614647	Ess Enh
ECI2	chr6:4727849-4728527	-0.049710432	Ess Enh
EDEM1	chr3:5030565-5031000	-0.173427045	Ess Enh
EDEM3	chr1:184715001-184715370	0.230811425	Ess Enh
EEF1B2	chr2:206934470-206934708	-1160790116	Ess Enh
EEF2	chr19:3987601-3987902	-1089981455	Ess Enh
EEFSEC	chr3:128135360-128135510	-0.586874878	Ess Enh
EEFSEC	chr3:128267601-128268130	-0.586874878	Ess Enh
EFCAB14	chr1:46907897-46908100	-0.107847061	Ess Enh
EGFL7	chr9:139540899-139541200	-0.14478974	Ess Enh
EGLN3	chr14:34386049-34386750	-0.081345374	Ess Enh
EGR2	chr10:63590161-63590862	-0.133901075	Ess Enh
EGR3	chr8:22553201-22553600	0.167593871	Ess Enh
EHBP1	chr2:62531721-62532403	0.076270071	Ess Enh
EIF1	chr17:39949101-39949781	-0.515945537	Ess Enh
EIF2D	chr1:206825199-206825900	-0.343389591	Ess Enh
ELF2	chr4:140110231-140110532	-0.435043986	Ess Enh
ELF3	chr1:201910594-201911295	0.115093688	Ess Enh
EMILIN2	chr18:3623802-3624400	0.117326118	Ess Enh
ENC1	chr5:73928001-73928350	-0.165027297	Ess Enh
EP400	chr12:132345313-132345500	-0.82969565	Ess Enh
EPB41L4B	chr9:111885302-111885603	-0.159543388	Ess Enh
EPS15	chr1:51444249-51444950	-0.151694276	Ess Enh
EVA1B	chr1:36839460-36840000	-0.136165227	Ess Enh
EXOC3L4	chr14:103585401-103585702	0.317083046	Ess Enh
EXOC7	chr17:74264400-74264700	-103042876	Ess Enh
EXOSC9	chr4:123670754-123671455	-0.671598373	Ess Enh
F2RL1	chr5:76086760-76087227	-0.202082283	Ess Enh
FAF1	chr1:51444249-51444950	-0.254568435	Ess Enh
FAM131C	chr1:16469962-16470372	-0.093323485	Ess Enh
FAM155A	chr13:108553700-108554298	-0.34247755	Ess Enh
FAM171A1	chr10:15386880-15387181	0.114480122	Ess Enh
FAM177B	chr1:222638480-222639096	0.226671208	Ess Enh
FAM178B	chr2:97539599-97540300	-0.234170432	Ess Enh
FAM19A2	chr12:62650578-62650900	-0.021527603	Ess Enh
FAM206A	chr9:111885302-111885603	0.006896717	Ess Enh
FAM212B	chr1:112275989-112276290	-0.364341609	Ess Enh
FAM50B	chr6:4727849-4728527	-0.261618299	Ess Enh
FAM53A	chr4:1678389-1678700	-0.088490173	Ess Enh
FAM53B	chr10:126316614-126316915	0.206306297	Ess Enh
FAM60A	chr12:31470501-31470900	0.05076131	Ess Enh
FAM69B	chr9:139540899-139541200	-0.402336977	Ess Enh
FAM83A	chr8:124179560-124179710	0.290500984	Ess Enh
FAM83A	chr8:124179760-124180230	0.290500984	Ess Enh
FAM89B	chr11:65186548-65187076	-0.207694745	Ess Enh
FAM91A1	chr8:124179760-124180230	-0.212259625	Ess Enh
FAM91A1	chr8:124179560-124179710	-0.212259625	Ess Enh
FASTKD5	chr20:3138034-3138335	-0.795572821	Ess Enh
FBXL14	chr12:1685543-1685900	-0.273106732	Ess Enh
FBXL14	chr12:1686001-1686400	-0.273106732	Ess Enh
FBXL14	chr12:1572295-1572800	-0.273106732	Ess Enh
FBXO11	chr2:48338499-48339200	0.007688514	Ess Enh
FBXO32	chr8:124179760-124180230	0.108961712	Ess Enh
FBXO32	chr8:124179560-124179710	0.108961712	Ess Enh
FEM1C	chr5:114886899-114887600	0.134487379	Ess Enh
FGF2	chr4:123670754-123671455	0.075518995	Ess Enh
FGF2	chr4:123719524-123719700	0.075518995	Ess Enh
FIGNL1	chr7:50424300-50424822	-0.308650815	Ess Enh
FIGNL1	chr7:50564701-50565390	-0.308650815	Ess Enh
FLNB	chr3:57986401-57986690	0.127735239	Ess Enh
FOXJ1	chr17:74264400-74264700	-0.090189027	Ess Enh
FOXN2	chr2:48338499-48339200	-0.136631802	Ess Enh
FOXP4	chr6:41546249-41546950	-0.43049879	Ess Enh
FRMD6	chr14:50437199-50437900	0.118233437	Ess Enh
FRMD8	chr11:65186548-65187076	-0.124581314	Ess Enh
FRMD8	chr11:65188346-65188995	-0.124581314	Ess Enh
FZD4	chr11:86651114-86651815	-0.160668548	Ess Enh
GADD45A	chr1:68215394-68216061	-0.512892775	Ess Enh
GADD45A	chr1:68213989-68214690	-0.512892775	Ess Enh
GALNS	chr16:89059288-89059890	-0.48698809	Ess Enh
GAS6	chr13:115044686-115045000	-0.373306911	Ess Enh
GATA2	chr3:128135360-128135510	-0.072983123	Ess Enh
GATA2	chr3:128267601-128268130	-0.072983123	Ess Enh
GATA5	chr20:61062445-61063000	-0.218968033	Ess Enh
GBP2	chr1:90011189-90011500	0.126733617	Ess Enh
GBP3	chr1:90011189-90011500	0.050972052	Ess Enh
GBP4	chr1:90011189-90011500	-0.187481568	Ess Enh
GGA2	chr16:23516001-23516400	0.00514855	Ess Enh
GK5	chr3:141765249-141765950	0.251867276	Ess Enh
GLIPR1	chr12:74564899-74565600	-0.073917206	Ess Enh
GLRX3	chr10:130397549-130398250	-0.784130843	Ess Enh
GMFG	chr19:39801680-39801981	-0.508355539	Ess Enh
GNG12	chr1:68213989-68214690	-0.465789475	Ess Enh
GNG12	chr1:68215394-68216061	-0.465789475	Ess Enh
GNLY	chr2:86417202-86417503	-0.106499988	Ess Enh
GOLGA2	chr9:131058940-131059100	-0.554461684	Ess Enh
GOLIM4	chr3:167833878-167834336	0.028833971	Ess Enh
GP1BB	chr22:19718201-19718900	-0.804931279	Ess Enh
GPC5	chr13:92011926-92012512	-0.12116209	Ess Enh
GPR161	chr1:168115140-168115330	0.013610165	Ess Enh
GPR19	chr12:14410699-14411400	0.077101776	Ess Enh
GPR22	chr7:106209046-106209747	0.324055679	Ess Enh
GPR84	chr12:54697849-54698550	-0.184041771	Ess Enh
GPRC5A	chr12:14410699-14411400	-0.148654607	Ess Enh
GPSM1	chr9:139540899-139541200	-0.360650294	Ess Enh
GRB10	chr7:50424300-50424822	-0.030391864	Ess Enh
GTF2B	chr1:90011189-90011500	-0.932052029	Ess Enh
GTF2H2C	chr5:67715449-67716150	-0.453660103	Ess Enh
HACE1	chr6:106258206-106258907	0.103186126	Ess Enh
HDAC10	chr22:50937201-50937457	0.149273655	Ess Enh
HDAC5	chr17:42215106-42215800	0.017341667	Ess Enh
HEBP1	chr12:14410699-14411400	-0.096948486	Ess Enh
HEMK1	chr3:50628180-50628550	-0.358777822	Ess Enh
HEMK1	chr3:50638342-50638900	-0.358777822	Ess Enh
HHIPL2	chr1:222638480-222639096	0.391513746	Ess Enh
HHLA3	chr1:70507399-70508100	0.143588121	Ess Enh
HIRA	chr22:19384600-19384901	-0.190679077	Ess Enh
HIST1H2BH	chr6:26296524-26296825	-0.012777586	Ess Enh
HIST1H3F	chr6:26296524-26296825	-0.014989449	Ess Enh
HIST1H4F	chr6:26296524-26296825	0.018190529	Ess Enh
HIST1H4H	chr6:26296524-26296825	-0.334131301	Ess Enh
HLX	chr1:222638480-222639096	-0.087729571	Ess Enh
HNRNPA1	chr12:54697849-54698550	0.179292469	Ess Enh
HOMEZ	chr14:23615199-23615900	-0.315435616	Ess Enh
HOOK2	chr19:12889901-12890219	0.396709803	Ess Enh
HOXB3	chr17:46648401-46648764	-0.049005109	Ess Enh
HSPB1	chr7:76009037-76009516	0.242637336	Ess Enh
IER5	chr1:181068849-181069550	0.114404825	Ess Enh
IFNL1	chr19:39801680-39801981	-0.026489798	Ess Enh
IGF2BP2	chr3:185533649-185534349	-0.331355324	Ess Enh
IGSF3	chr1:117221701-117222300	-0.612461861	Ess Enh
IKBKAP	chr9:111885302-111885603	-0.758311598	Ess Enh
IKBKE	chr1:206825199-206825900	-0.14390784	Ess Enh
IKBKE	chr1:206638120-206638300	-0.14390784	Ess Enh
IKZF1	chr7:50424300-50424822	-0.044170775	Ess Enh
IL10	chr1:206825199-206825900	0.305363338	Ess Enh
IL1B	chr2:113441341-113441781	-0.960345323	Ess Enh
IL1RN	chr2:113441341-113441781	-0.165421624	Ess Enh
IL2	chr4:123670754-123671455	-0.034276133	Ess Enh
IL20	chr1:206825199-206825900	0.227444108	Ess Enh
IL24	chr1:206825199-206825900	0.058401116	Ess Enh
IL5RA	chr3:5030565-5031000	0.05993139	Ess Enh
IL6ST	chr5:55547501-55548081	0.014951338	Ess Enh
IMMT	chr2:86417202-86417503	-0.30734419	Ess Enh
INO80D	chr2:206934470-206934708	0.086487621	Ess Enh
INPP5E	chr9:139540899-139541200	-0.113626029	Ess Enh
INTS10	chr8:19624799-19625500	-0.676097814	Ess Enh
IPO9	chr1:201910594-201911295	-0.847427146	Ess Enh
ISYNA1	chr19:18539701-18540310	-0.700892591	Ess Enh
ITGB1	chr10:33252120-33252350	0.02579421	Ess Enh
ITGB3	chr17:45368882-45369304	-0.259744048	Ess Enh
ITPR1	chr3:5030565-5031000	0.055429784	Ess Enh
JAK1	chr1:65363806-65364507	-0.200133923	Ess Enh
JAKMIP3	chr10:133741801-133742010	0.23841474	Ess Enh
JOSD1	chr22:39092701-39093007	-0.129121544	Ess Enh
JUP	chr17:39949101-39949781	0.179741723	Ess Enh
KCMF1	chr2:85152630-85152950	-0.470715772	Ess Enh
KCNE3	chr11:74170590-74170891	-0.194478806	Ess Enh
KCNK7	chr11:65186548-65187076	0.055083971	Ess Enh
KCNQ4	chr1:41239900-41240276	-0.591190027	Ess Enh
KCTD10	chr12:109898960-109899632	-0.719237011	Ess Enh
KDM3A	chr2:86417202-86417503	-0.136100423	Ess Enh
KDM3B	chr5:137690699-137691000	-0.124370194	Ess Enh
KIAA0513	chr16:85084781-85085082	0.105244585	Ess Enh
KIAA0907	chr1:156092849-156093550	0.217594156	Ess Enh
KIAA1522	chr1:33182290-33182600	-0.453699829	Ess Enh
KIF21B	chr1:200990161-200990462	-0.096630651	Ess Enh
KIF21B	chr1:200989140-200989700	-0.096630651	Ess Enh
KIF23	chr15:69749686-69749987	-1368958202	Ess Enh
KIF5A	chr12:57946249-57946950	0.15166273	Ess Enh
KIFC2	chr8:145673907-145674608	0.124153189	Ess Enh
KIT	chr4:55408601-55409181	0.26713118	Ess Enh
KLHDC2	chr14:50437199-50437900	-0.069275699	Ess Enh
KLHL11	chr17:39949101-39949781	-0.153377518	Ess Enh
KLHL38	chr8:124179560-124179710	-0.13859564	Ess Enh
KLHL38	chr8:124179760-124180230	-0.13859564	Ess Enh
KMT2D	chr12:49485764-49486465	-0.079065408	Ess Enh
KPTN	chr19:47950580-47950957	-0.62962528	Ess Enh
KRAS	chr12:25429146-25429500	-0.519919411	Ess Enh
L2HGDH	chr14:50437199-50437900	-0.291999265	Ess Enh
L3MBTL3	chr6:130004913-130005614	0.395637371	Ess Enh
L3MBTL3	chr6:129998595-129999296	0.395637371	Ess Enh
LAMB1	chr7:106209046-106209747	0.292199165	Ess Enh
LAMTOR2	chr1:156092849-156093550	-0.259593209	Ess Enh
LEMD2	chr6:33807840-33808141	-0.057374601	Ess Enh
LEO1	chr15:52301209-52301763	-0.206637937	Ess Enh
LIG4	chr13:108553700-108554298	-0.509595741	Ess Enh
LIPT2	chr11:74170590-74170891	-0.803262058	Ess Enh
LMBR1L	chr12:49485764-49486465	-0.033291371	Ess Enh
LMF2	chr22:50937201-50937457	0.133044634	Ess Enh
LMNA	chr1:156076003-156076350	0.031476558	Ess Enh
LMNA	chr1:156092849-156093550	0.031476558	Ess Enh
LMOD1	chr1:201910594-201911295	0.055786604	Ess Enh
LMTK2	chr7:97739776-97740259	0.242628556	Ess Enh
LPIN2	chr18:3623802-3624400	0.119703412	Ess Enh
LPL	chr8:19624799-19625500	0.07421668	Ess Enh
LRP12	chr8:105598020-105598417	-0.114635048	Ess Enh
LRP5	chr11:68082340-68082510	-0.529670129	Ess Enh
LRP6	chr12:14410699-14411400	-0.291838543	Ess Enh
LRR1	chr14:50437199-50437900	-102195307	Ess Enh
LRRC32	chr11:76411501-76411900	0.197854009	Ess Enh
LRRC40	chr1:70507399-70508100	0.645662838	Ess Enh
LRRC8B	chr1:90011189-90011500	0.074914744	Ess Enh
LRRC8C	chr1:90011189-90011500	-0.25382416	Ess Enh
LSM10	chr1:36839460-36840000	-0.680186493	Ess Enh
LSM4	chr19:18415608-18415801	-1186721304	Ess Enh
LSP1	chr11:1989960-1990110	-0.35753672	Ess Enh
LTBP3	chr11:65186548-65187076	-0.091006177	Ess Enh
LYL1	chr19:13210560-13210870	-0.23339469	Ess Enh
LYRM2	chr6:91168403-91168944	-0.172427846	Ess Enh
LZTR1	chr22:21239642-21240343	0.480855638	Ess Enh
MAML2	chr11:96070701-96070900	-0.055744825	Ess Enh
MAML2	chr11:96061649-96062350	-0.055744825	Ess Enh
MAN1A1	chr6:119668612-119668913	-0.018574668	Ess Enh
MANBAL	chr20:35898881-35899295	0.317044673	Ess Enh
MANF	chr3:50628180-50628550	-0.196561786	Ess Enh
MANSC1	chr12:14410699-14411400	0.152378891	Ess Enh
MAP2K5	chr15:67842801-67843050	0.1113645	Ess Enh
MAP3K1	chr5:55547501-55548081	-0.006456207	Ess Enh
MAP3K7	chr6:91168403-91168944	-0.134849373	Ess Enh
MAPK11	chr22:50937201-50937457	-0.103236049	Ess Enh
MAPK12	chr22:50937201-50937457	0.170117783	Ess Enh
MAPK6	chr15:52301209-52301763	0.05216307	Ess Enh
MAPKAPK2	chr1:206825199-206825900	-0.253904393	Ess Enh
MAPKAPK3	chr3:50628180-50628550	0.310435331	Ess Enh
MAPKAPK3	chr3:50638342-50638900	0.310435331	Ess Enh
MAPKBP1	chr15:42082999-42083700	-0.204108445	Ess Enh
3-Mar	chr5:126362901-126363202	-0.677962635	Ess Enh
MAX	chr14:65563074-65563375	-1678409316	Ess Enh
MBD6	chr12:57946249-57946950	-0.298314384	Ess Enh
MCL1	chr1:150540101-150540430	-0.158694324	Ess Enh
MCM10	chr10:13313601-13313900	-0.274784701	Ess Enh
MCPH1	chr8:6281480-6281700	-0.130212031	Ess Enh
MDM1	chr12:68764000-68764301	-0.034959953	Ess Enh
MDM2	chr12:69180770-69181330	-0.664754686	Ess Enh
MDN1	chr6:91168403-91168944	-0.490245352	Ess Enh
MED18	chr1:28575001-28575324	-0.302292807	Ess Enh
METTL4	chr18:3623802-3624400	0.059717694	Ess Enh
MEX3A	chr1:156092849-156093550	0.223814963	Ess Enh
MEX3A	chr1:156076003-156076350	0.223814963	Ess Enh
MIA3	chr1:222638480-222639096	0.319604375	Ess Enh
MIER3	chr5:55547501-55548081	0.221668899	Ess Enh
MIOX	chr22:50937201-50937457	-0.198263874	Ess Enh
MKI67	chr10:130397549-130398250	0.030867754	Ess Enh
MKNK1	chr1:46907897-46908100	0.020328806	Ess Enh
MLXIPL	chr7:73002048-73002503	-0.151320269	Ess Enh
MMP17	chr12:132345313-132345500	0.404828981	Ess Enh
MMP19	chr12:56241606-56242175	-0.099748511	Ess Enh
MOB3C	chr1:46907897-46908100	0.010709172	Ess Enh
MOGAT2	chr11:76411501-76411900	0.026256823	Ess Enh
MPZL1	chr1:167726101-167726634	0.058740804	Ess Enh
MRM1	chr17:34953687-34954174	-0.172609417	Ess Enh
MRPL23	chr11:1989960-1990110	-0.99181513	Ess Enh
MRPL35	chr2:86417202-86417503	0.02210363	Ess Enh
MRPL40	chr22:19384600-19384901	-0.77324374	Ess Enh
MRPS24	chr7:43911955-43912656	-1233734898	Ess Enh
MRPS36	chr5:67715449-67716150	-0.225088533	Ess Enh
MTHFD1L	chr6:151362080-151362600	-0.033710967	Ess Enh
MTMR3	chr22:30303701-30304402	0.271755112	Ess Enh
MTRNR2L3	chr20:55984807-55985447	-0.728338189	Ess Enh
MYBPC3	chr11:47414999-47415700	0.271150425	Ess Enh
MYL12A	chr18:3623802-3624400	0.179282005	Ess Enh
MYL12B	chr18:3623802-3624400	-0.227120795	Ess Enh
MYO16	chr13:108553700-108554298	0.320631654	Ess Enh
MYO1C	chr17:1391940-1392200	-0.090481495	Ess Enh
MYO7A	chr11:76411501-76411900	-0.167626006	Ess Enh
MYOM1	chr18:3623802-3624400	0.108504932	Ess Enh
NAA15	chr4:140110231-140110532	-0.532815617	Ess Enh
NAA25	chr12:112554301-112554808	-1376010869	Ess Enh
NAMPT	chr7:106209046-106209747	-0.038479736	Ess Enh
NAPG	chr18:9869862-9870370	-0.468968556	Ess Enh
NAPG	chr18:9803455-9804000	-0.468968556	Ess Enh
NAV1	chr1:201619501-201619840	-0.020455761	Ess Enh
NAV1	chr1:201612889-201613190	-0.020455761	Ess Enh
NAV1	chr1:201613380-201613530	-0.020455761	Ess Enh
NCAPH2	chr22:50937201-50937457	-0.212281691	Ess Enh
NDC80	chr18:3623802-3624400	-1001965109	Ess Enh
NDUFA13	chr19:19599799-19600500	-0.937292606	Ess Enh
NDUFC1	chr4:140110231-140110532	-0.1705813	Ess Enh
NDUFS1	chr2:206934470-206934708	-0.396026143	Ess Enh
NDUFV2	chr18:9803455-9804000	-0.159379114	Ess Enh
NEK5	chr13:52571775-52572458	0.322264098	Ess Enh
NEMF	chr14:50437199-50437900	-0.747066235	Ess Enh
NFE2	chr12:54697849-54698550	-0.272129996	Ess Enh
NFE2L3	chr7:26199100-26199330	0.106986251	Ess Enh
NIN	chr14:50437199-50437900	-0.252828539	Ess Enh
NIPAL1	chr4:48205601-48205817	0.325048227	Ess Enh
NOD1	chr7:30510486-30510800	-0.425773238	Ess Enh
NOTCH1	chr9:139540899-139541200	-0.281941468	Ess Enh
NR1D2	chr3:23991176-23991633	-0.23227925	Ess Enh
NRCAM	chr7:106209046-106209747	-0.175907482	Ess Enh
NRSN2	chr20:354401-354613	0.223383682	Ess Enh
NT5C3B	chr17:39949101-39949781	-0.11569694	Ess Enh
NUDT6	chr4:123670754-123671455	0.041782242	Ess Enh
NUMBL	chr19:41193127-41193800	0.221531163	Ess Enh
OCLN	chr5:67715449-67716150	0.006994049	Ess Enh
ODF2	chr9:131058940-131059100	0.040991249	Ess Enh
OS9	chr12:57946249-57946950	-0.327771867	Ess Enh
PABPN1	chr14:23615199-23615900	-1418761522	Ess Enh
PAK1	chr11:76411501-76411900	-0.071818153	Ess Enh
PAK4	chr19:39801680-39801981	-0.283530644	Ess Enh
PAPD5	chr16:50194474-50195030	-0.136594811	Ess Enh
PAQR6	chr1:156092849-156093550	-0.229731858	Ess Enh
PAQR9	chr3:141765249-141765950	-0.139204906	Ess Enh
PARD6B	chr20:49356303-49356710	-0.143301476	Ess Enh
PARVB	chr22:44422668-44422969	0.048876982	Ess Enh
PC	chr11:66717567-66717868	-0.028059672	Ess Enh
PCK1	chr20:55984807-55985447	0.161328029	Ess Enh
PCOLCE2	chr3:141765249-141765950	0.02746242	Ess Enh
PCTP	chr17:53644400-53645000	0.2492567	Ess Enh
PDIA4	chr7:148762601-148763227	0.1153118	Ess Enh
PEF1	chr1:32253674-32254375	-0.3889959	Ess Enh
PER1	chr17:8062101-8062426	-0.03830238	Ess Enh
PERP	chr6:138132475-138133000	0.04284801	Ess Enh
PFDN4	chr20:52444580-52444870	0.2305208	Ess Enh
PGR	chr11:100733854-100734555	0.0811507	Ess Enh
PHYH	chr10:13313601-13313900	0.1604527	Ess Enh
PI4KA	chr22:21207372-21208070	0.5334457	Ess Enh
PI4KA	chr22:21239642-21240343	0.5334457	Ess Enh
PIAS1	chr15:68174648-68175072	-0.2806808	Ess Enh
PIGB	chr15:55529528-55530221	-0.4263957	Ess Enh
PIGR	chr1:206825199-206825900	-0.1466341	Ess Enh
PIGV	chr1:27018799-27019500	-0.2496711	Ess Enh
PIK3CG	chr7:106209046-106209747	0.01819641	Ess Enh
PIK3R1	chr5:67715449-67716150	-0.2883856	Ess Enh
PIP4K2A	chr10:23001200-23001450	0.09956792	Ess Enh
PIP4K2A	chr10:22905001-22905170	0.09956792	Ess Enh
PIP4K2C	chr12:57946249-57946950	-0.401812	Ess Enh
PLBD1	chr12:14547309-14547721	0.2187541	Ess Enh
PLBD1	chr12:14410699-14411400	0.2187541	Ess Enh
PLN	chr6:118858686-118859355	-0.1712999	Ess Enh
PLS1	chr3:141765249-141765950	0.3490403	Ess Enh
PM20D2	chr6:91168403-91168944	0.2835045	Ess Enh
PMEPA1	chr20:55984807-55985447	0.2039723	Ess Enh
PMF1	chr1:156092849-156093550	-0.7072724	Ess Enh
PMF1-BGLAP	chr1:156092849-156093550	-0.4203187	Ess Enh
PMPCA	chr9:139540899-139541200	-1777887	Ess Enh
PODXL2	chr3:128135360-128135510	-0.1007677	Ess Enh
POLR1A	chr2:86417202-86417503	-0.4794821	Ess Enh
POU2F1	chr1:167199012-167199313	-0.04900549	Ess Enh
PPM1F	chr22:22301899-22302566	0.01179968	Ess Enh
PPP1R21	chr2:48338499-48339200	-0.3559968	Ess Enh
PPP1R37	chr19:45601561-45601862	-0.202005	Ess Enh
PPP1R3E	chr14:23615199-23615900	-0.05171195	Ess Enh
PPP1R3G	chr6:4727849-4728527	-0.2287211	Ess Enh
PPP4R1	chr18:9803455-9804000	0.1556715	Ess Enh
PPP4R1	chr18:9869862-9870370	0.1556715	Ess Enh
PRAM1	chr19:8570951-8571300	-0.2368326	Ess Enh
PRDM1	chr6:106258206-106258907	0.2024964	Ess Enh
PREP	chr6:106258206-106258907	0.02364386	Ess Enh
PRKACB	chr1:85690549-85691250	0.08817986	Ess Enh
PRKAR2B	chr7:106209046-106209747	0.3101916	Ess Enh
PRKCB	chr16:23835154-23835455	0.1040063	Ess Enh
PRKD2	chr19:47234179-47234880	-0.09847105	Ess Enh
PSEN2	chr1:227063344-227064000	0.1250158	Ess Enh
PSMC3	chr11:47414999-47415700	-1061625	Ess Enh
PSRC1	chr1:109796801-109797500	0.1338635	Ess Enh
PTCD3	chr2:86417202-86417503	-0.8045073	Ess Enh
PTCH1	chr9:98274901-98275348	-0.01694143	Ess Enh
PTGER3	chr1:70507399-70508100	0.0471747	Ess Enh
PTK7	chr6:43081298-43081932	-0.4598701	Ess Enh
PUS1	chr12:132345313-132345500	-0.4127446	Ess Enh
PUS7	chr7:106209046-106209747	-0.2413215	Ess Enh
PXN	chr12:120672568-120673100	-0.4348736	Ess Enh
PXYLP1	chr3:141765249-141765950	0.1130825	Ess Enh
RAB12	chr18:9869862-9870370	0.1521206	Ess Enh
RAB12	chr18:9803455-9804000	0.1521206	Ess Enh
RAB27A	chr15:55529528-55530221	-0.1760506	Ess Enh
RAB31	chr18:9869862-9870370	0.06212178	Ess Enh
RAB31	chr18:9803455-9804000	0.06212178	Ess Enh
RAB32	chr6:147235449-147236150	-0.05979113	Ess Enh
RAB32	chr6:147235449-147236150	-0.05979113	Ess Enh
RAB3B	chr1:51444249-51444950	-0.02740026	Ess Enh
RAB7A	chr3:128135360-128135510	-0.7368166	Ess Enh
RAD17	chr5:67715449-67716150	-0.1660004	Ess Enh
RAE1	chr20:55984807-55985447	-1367733	Ess Enh
RALBP1	chr18:9803455-9804000	-0.1838388	Ess Enh
RALBP1	chr18:9869862-9870370	-0.1838388	Ess Enh
RASA3	chr13:115044686-115045000	-0.06900494	Ess Enh
RASL11A	chr13:27757165-27757673	0.04802982	Ess Enh
RASSF5	chr1:206825199-206825900	0.1724396	Ess Enh
RBCK1	chr20:354401-354613	-0.07631024	Ess Enh
RBM15B	chr3:50638342-50638900	-0.1787432	Ess Enh
RBM15B	chr3:50628180-50628550	-0.1787432	Ess Enh
RBM38	chr20:56008001-56008325	-0.2156208	Ess Enh
RBM38	chr20:55984807-55985447	-0.2156208	Ess Enh
RBMXL1	chr1:90011189-90011500	-0.0589551	Ess Enh
RERG	chr12:14547309-14547721	0.08506315	Ess Enh
RERG	chr12:14410699-14411400	0.08506315	Ess Enh
RGMA	chr15:93446901-93447368	0.006579677	Ess Enh
RHEBL1	chr12:49485764-49486465	0.04384099	Ess Enh
RHOBTB1	chr10:63590161-63590862	-0.2837264	Ess Enh
RHOBTB2	chr8:22553201-22553600	0.1855679	Ess Enh
RHOQ	chr2:46727001-46727383	0.01420617	Ess Enh
RINT1	chr7:106209046-106209747	-0.1473589	Ess Enh
RIT1	chr1:156092849-156093550	-0.2962252	Ess Enh
RNASE7	chr14:21512501-21512834	-0.08602252	Ess Enh
RNF103	chr2:86417202-86417503	-0.1038339	Ess Enh
RNF11	chr1:51444249-51444950	-0.4091806	Ess Enh
RNF157	chr17:74264400-74264700	-0.08175528	Ess Enh
RNF7	chr3:141765249-141765950	0.009738088	Ess Enh
RNPEP	chr1:201910594-201911295	0.04603181	Ess Enh
RPL13A	chr19:49996112-49996450	-1892057	Ess Enh
RPL21	chr13:27757165-27757673	-0.01008343	Ess Enh
RPLP1	chr15:69749686-69749987	-0.9725638	Ess Enh
RPP40	chr6:4727849-4728527	-0.2977645	Ess Enh
RPS11	chr19:49996112-49996450	-1782464	Ess Enh
RREB1	chr6:7198646-7199249	-0.4133114	Ess Enh
RSL24D1	chr15:55529528-55530221	-1379847	Ess Enh
RTKN2	chr10:63590161-63590862	-0.4655907	Ess Enh
RUVBL1	chr3:128135360-128135510	-1604315	Ess Enh
RXFP4	chr1:156092849-156093550	-0.4277353	Ess Enh
S1PR1	chr1:101593641-101594327	-0.2338895	Ess Enh
SAMD4B	chr19:39801680-39801981	-0.5947569	Ess Enh
SAMD5	chr6:147217326-147218027	-0.2010277	Ess Enh
SAMD5	chr6:147235449-147236150	-0.2010277	Ess Enh
SAMD5	chr6:147235449-147236150	-0.2010277	Ess Enh
SARS	chr1:109796801-109797500	-0.8762681	Ess Enh
SAV1	chr14:50437199-50437900	-0.02985594	Ess Enh
SBF1	chr22:50937201-50937457	0.4230991	Ess Enh
SBNO1	chr12:123848040-123848350	-1353364	Ess Enh
SCG5	chr15:32950211-32950761	-0.01457433	Ess Enh
SCO2	chr22:50937201-50937457	-1146748	Ess Enh
SCYL1	chr11:65186548-65187076	-0.5794286	Ess Enh
SDC1	chr2:20345225-20345800	0.04601521	Ess Enh
SDCCAG3	chr9:139540899-139541200	-0.4036222	Ess Enh
SEC11A	chr15:85292540-85292700	0.1664965	Ess Enh
SEC16A	chr9:139540899-139541200	-0.2311651	Ess Enh
SEC61A1	chr3:128135360-128135510	-1585059	Ess Enh
SEMA4C	chr2:97539599-97540300	-0.1543566	Ess Enh
2024-09-09	chr17:75319236-75319898	-0.09446734	Ess Enh
SERPINF1	chr17:1639801-1640170	-0.2415907	Ess Enh
SESN2	chr1:28575001-28575324	-0.007727574	Ess Enh
SETD7	chr4:140110231-140110532	-0.1224135	Ess Enh
SETMAR	chr3:5030565-5031000	0.01560512	Ess Enh
SGK1	chr6:134517779-134518080	0.04365516	Ess Enh
SH2B3	chr12:111847249-111847570	-0.3097343	Ess Enh
SH2D1B	chr1:162391108-162391509	-0.1451743	Ess Enh
SH3BGRL3	chr1:26602340-26602950	-0.1882251	Ess Enh
SH3GLB2	chr9:131785901-131786130	0.4909369	Ess Enh
SHISA4	chr1:201910594-201911295	0.1521741	Ess Enh
SLC10A4	chr4:48205601-48205817	0.1014162	Ess Enh
SLC17A2	chr6:25992099-25992800	-0.1229328	Ess Enh
SLC1A3	chr5:36442822-36443150	0.01185071	Ess Enh
SLC20A1	chr2:113441341-113441781	-0.4057055	Ess Enh
SLC22A17	chr14:23615199-23615900	-0.8482433	Ess Enh
SLC23A1	chr5:139017349-139017830	0.165741	Ess Enh
SLC25A1	chr22:19384600-19384901	0.02848117	Ess Enh
SLC25A44	chr1:156092849-156093550	0.1764177	Ess Enh
SLC25A45	chr11:65186548-65187076	-0.2238994	Ess Enh
SLC25A45	chr11:65188346-65188995	-0.2238994	Ess Enh
SLC26A4	chr7:106209046-106209747	0.01580233	Ess Enh
SLC27A4	chr9:131058940-131059100	0.1200599	Ess Enh
SLC30A5	chr5:67715449-67716150	0.2915667	Ess Enh
SLC39A13	chr11:47414999-47415700	0.1988072	Ess Enh
SLC44A1	chr9:107730401-107730903	-0.006750477	Ess Enh
SLC7A8	chr14:23615199-23615900	-0.1618291	Ess Enh
SLC7A8	chr14:23630220-23630806	-0.1618291	Ess Enh
SLC8A2	chr19:47950580-47950957	0.3591064	Ess Enh
SMCHD1	chr18:3623802-3624400	-0.6611058	Ess Enh
SMG5	chr1:156092849-156093550	-0.2102203	Ess Enh
SNAP29	chr22:21239642-21240343	-0.5262731	Ess Enh
SNAP29	chr22:21207372-21208070	-0.5262731	Ess Enh
SNAPC4	chr9:139540899-139541200	-0.4655458	Ess Enh
SNRPA1	chr15:101991349-101992050	-1508347	Ess Enh
SORT1	chr1:109796801-109797500	-0.3347332	Ess Enh
SOS2	chr14:50437199-50437900	0.1263557	Ess Enh
SOX12	chr20:354401-354613	0.1086456	Ess Enh
SOX6	chr11:16359388-16359700	0.2741703	Ess Enh
SPATA24	chr5:139017349-139017830	-0.00280167	Ess Enh
SPATA5	chr4:123670754-123671455	-1808334	Ess Enh
SPI1	chr11:47414999-47415700	-0.2966085	Ess Enh
SPO11	chr20:55984807-55985447	0.3305628	Ess Enh
SPOCD1	chr1:32420214-32420915	-0.2852194	Ess Enh
SPOCD1	chr1:32253674-32254375	-0.2852194	Ess Enh
SPRY1	chr4:123670754-123671455	-0.2482484	Ess Enh
SPTSSA	chr14:34934800-34935195	-0.5500704	Ess Enh
SPTSSA	chr14:34386049-34386750	-0.5500704	Ess Enh
SRP68	chr17:74264400-74264700	-0.3619472	Ess Enh
SRPK2	chr7:106209046-106209747	0.1217416	Ess Enh
SRSF11	chr1:70507399-70508100	-1056187	Ess Enh
SSBP2	chr5:81074490-81074800	-0.001216144	Ess Enh
SSC4D	chr7:76009037-76009516	0.05028669	Ess Enh
SSR1	chr6:7198646-7199249	-0.09812322	Ess Enh
SSR2	chr1:156092849-156093550	-0.0901588	Ess Enh
SSSCA1	chr11:65186548-65187076	-0.09782544	Ess Enh
ST3GAL5	chr2:86417202-86417503	-0.3214802	Ess Enh
ST7L	chr1:113168101-113168500	0.2450328	Ess Enh
STK40	chr1:36839460-36840000	-0.07604994	Ess Enh
STON1	chr2:48338499-48339200	0.4594975	Ess Enh
STRAP	chr12:14410699-14411400	-1066578	Ess Enh
STX1A	chr7:73002048-73002503	-0.01618838	Ess Enh
STXBP5	chr6:147235449-147236150	-0.1965379	Ess Enh
STXBP5	chr6:147235449-147236150	-0.1965379	Ess Enh
SUDS3	chr12:118783101-118783648	-0.9236599	Ess Enh
SUSD1	chr9:114935001-114935386	-0.1754775	Ess Enh
SWT1	chr1:185139355-185140056	0.03603046	Ess Enh
SYCE3	chr22:50937201-50937457	-0.02385882	Ess Enh
SYCN	chr19:39801680-39801981	-0.1913401	Ess Enh
SYDE2	chr1:85690549-85691250	-0.02704733	Ess Enh
SYNC	chr1:33182290-33182600	0.01581624	Ess Enh
SYPL1	chr7:106209046-106209747	0.04258248	Ess Enh
TAF1A	chr1:222638480-222639096	-0.3063774	Ess Enh
TAF8	chr6:42007099-42007800	-1376532	Ess Enh
TAF9	chr5:67715449-67716150	-0.2864472	Ess Enh
TAOK3	chr12:118783101-118783648	0.2470893	Ess Enh
TARSL2	chr15:101991349-101992050	-0.2608878	Ess Enh
TAS2R38	chr7:141676140-141676310	0.00296302	Ess Enh
TBC1D20	chr20:354401-354613	0.06829107	Ess Enh
TBC1D31	chr8:124179560-124179710	-0.1807688	Ess Enh
TBC1D31	chr8:124179760-124180230	-0.1807688	Ess Enh
TBL1XR1	chr3:177063199-177063789	0.04478179	Ess Enh
TBL1XR1	chr3:177063199-177063789	0.04478179	Ess Enh
TBL2	chr7:73002048-73002503	0.1775928	Ess Enh
TEC	chr4:48205601-48205817	0.7028447	Ess Enh
TET3	chr2:74259655-74260200	-0.01155704	Ess Enh
TEX261	chr2:71228201-71228562	-0.008978684	Ess Enh
TEX38	chr1:46907897-46908100	0.02181173	Ess Enh
TEX9	chr15:55529528-55530221	-0.06630763	Ess Enh
TFAP2C	chr20:55984807-55985447	-0.02321413	Ess Enh
TFDP1	chr13:115044686-115045000	-0.2940496	Ess Enh
TFDP2	chr3:141765249-141765950	-0.006647011	Ess Enh
TGIF1	chr18:3623802-3624400	-0.2002235	Ess Enh
TIGD3	chr11:65186548-65187076	-0.3021261	Ess Enh
TIMM17A	chr1:201910594-201911295	-0.4490838	Ess Enh
TJP2	chr9:71803587-71804288	0.06324471	Ess Enh
TLE6	chr19:3035501-3035862	0.2516923	Ess Enh
TM2D3	chr15:101991349-101992050	0.1025683	Ess Enh
TM9SF3	chr10:98382168-98382743	-0.0956573	Ess Enh
TMEM100	chr17:53644400-53645000	0.2567819	Ess Enh
TMEM133	chr11:100733854-100734555	-0.2256198	Ess Enh
TMEM158	chr3:45146601-45147110	-0.07605672	Ess Enh
TMEM161A	chr19:19216001-19216167	-0.2482393	Ess Enh
TMEM17	chr2:62531721-62532403	-0.110725	Ess Enh
TMEM173	chr5:139017349-139017830	-0.1113275	Ess Enh
TMEM244	chr6:129998595-129999296	0.1182721	Ess Enh
TMEM244	chr6:130004913-130005614	0.1182721	Ess Enh
TMEM245	chr9:111885302-111885603	0.04522808	Ess Enh
TMEM255B	chr13:115044686-115045000	0.2109567	Ess Enh
TMEM41A	chr3:185221460-185221610	-0.2484336	Ess Enh
TMEM79	chr1:156092849-156093550	-0.3986087	Ess Enh
TMSB10	chr2:85152630-85152950	-0.4609296	Ess Enh
TNFAIP3	chr6:138132475-138133000	0.2292231	Ess Enh
TNFSF13B	chr13:108553700-108554298	0.1220894	Ess Enh
TNKS1BP1	chr11:57078600-57079174	-0.3822554	Ess Enh
TNNT2	chr1:201910594-201911295	-0.246852	Ess Enh
TNRC6A	chr16:24759619-24759920	0.1973671	Ess Enh
TONSL	chr8:145673907-145674608	-1347741	Ess Enh
TOP3B	chr22:22301899-22302566	-0.5061987	Ess Enh
TPPP	chr5:964099-964800	-0.1394201	Ess Enh
TRABD2A	chr2:85152630-85152950	0.04791119	Ess Enh
TRAFD1	chr12:112554301-112554808	-0.04432603	Ess Enh
TRAPPC2L	chr16:89059288-89059890	-0.2168676	Ess Enh
TRIB3	chr20:354401-354613	-0.00391888	Ess Enh
TRIM38	chr6:25992099-25992800	0.08196512	Ess Enh
TRMT1L	chr1:185139355-185140056	0.3089534	Ess Enh
TRMT61A	chr14:103985049-103985750	-0.5047267	Ess Enh
TRNT1	chr3:5030565-5031000	-0.4637101	Ess Enh
TRPC1	chr3:141765249-141765950	0.1053884	Ess Enh
TRPV2	chr17:16301618-16302248	-0.4213559	Ess Enh
TRUB2	chr9:131058940-131059100	-0.5539698	Ess Enh
TSACC	chr1:156092849-156093550	-0.3829064	Ess Enh
TSKU	chr11:76411501-76411900	0.07981798	Ess Enh
TSSK6	chr19:19599799-19600500	-0.02455643	Ess Enh
TTC39A	chr1:51444249-51444950	0.05394524	Ess Enh
TTC5	chr14:20770264-20770565	-0.3146873	Ess Enh
TUBGCP6	chr22:50937201-50937457	-113074	Ess Enh
TWSG1	chr18:9803455-9804000	-0.08293214	Ess Enh
TWSG1	chr18:9869862-9870370	-0.08293214	Ess Enh
TXNDC2	chr18:9869862-9870370	-0.02278461	Ess Enh
TXNDC2	chr18:9803455-9804000	-0.02278461	Ess Enh
TXNDC2	chr18:9869862-9870370	-0.02278461	Ess Enh
UBALD2	chr17:74264400-74264700	0.1831562	Ess Enh
UBB	chr17:16301618-16302248	-0.840778	Ess Enh
UBC	chr12:125394501-125395114	0.1038232	Ess Enh
UBE2D2	chr5:139017349-139017830	0.1721417	Ess Enh
UBE2J1	chr6:91168403-91168944	-0.2287585	Ess Enh
UBE2L3	chr22:21925020-21925700	-0.5589661	Ess Enh
UBE2O	chr17:74441101-74441413	-0.2541672	Ess Enh
UBE3B	chr12:109898960-109899632	-0.01415449	Ess Enh
UBN2	chr7:138927452-138928092	0.22847	Ess Enh
UBOX5	chr20:3138034-3138335	-0.3693735	Ess Enh
UBQLN4	chr1:156092849-156093550	-0.2213528	Ess Enh
UBXN11	chr1:26602340-26602950	0.03541933	Ess Enh
ULK1	chr12:132345313-132345500	-0.1342184	Ess Enh
UPF3A	chr13:115044686-115045000	-0.2385248	Ess Enh
UPK3B	chr7:76009037-76009516	0.09141016	Ess Enh
URGCP	chr7:43911955-43912656	-0.5705233	Ess Enh
URGCP-MRPS24	chr7:43911955-43912656	0.4986545	Ess Enh
URM1	chr9:131058940-131059100	-0.2975674	Ess Enh
USP12	chr13:27757165-27757673	0.02057486	Ess Enh
USP15	chr12:62650578-62650900	-0.2337986	Ess Enh
USP2	chr11:119245685-119246150	-0.01048145	Ess Enh
UVRAG	chr11:76411501-76411900	-0.4944865	Ess Enh
VAMP2	chr17:8062101-8062426	0.01897922	Ess Enh
VAPA	chr18:9803455-9804000	0.2830289	Ess Enh
VAPA	chr18:9869862-9870370	0.2830289	Ess Enh
VCPKMT	chr14:50437199-50437900	-0.4157056	Ess Enh
VPS13D	chr1:12538149-12538850	-0.6578869	Ess Enh
VPS28	chr8:145673907-145674608	-167721	Ess Enh
VPS37D	chr7:73002048-73002503	-0.1399944	Ess Enh
VWA8	chr13:42833528-42834229	-0.1936402	Ess Enh
WBP11	chr12:14410699-14411400	-0.942999	Ess Enh
WBP1L	chr10:104542363-104542664	-0.1493975	Ess Enh
WDR63	chr1:85690549-85691250	0.2617281	Ess Enh
WDYHV1	chr8:124179760-124180230	0.2648547	Ess Enh
WDYHV1	chr8:124179560-124179710	0.2648547	Ess Enh
WNT11	chr11:76411501-76411900	-0.3732033	Ess Enh
XIRP1	chr3:39222301-39222625	0.01434438	Ess Enh
XRN1	chr3:141765249-141765950	-1047231	Ess Enh
YDJC	chr22:21978849-21979550	-0.3757866	Ess Enh
YWHAG	chr7:76009037-76009516	0.4773503	Ess Enh
ZACN	chr17:74264400-74264700	-0.001418156	Ess Enh
ZBTB14	chr18:3623802-3624400	-0.4670627	Ess Enh
ZBTB38	chr3:141085601-141085935	0.1360493	Ess Enh
ZC3H12C	chr11:109816894-109817437	-0.3377919	Ess Enh
ZDHHC7	chr16:85084781-85085082	0.1250063	Ess Enh
ZEB2	chr2:145266049-145266750	-0.5182053	Ess Enh
ZFHX2	chr14:23615199-23615900	0.2011745	Ess Enh
ZFYVE9	chr1:51444249-51444950	0.02548246	Ess Enh
ZHX1	chr8:124179560-124179710	-0.3374108	Ess Enh
ZHX1	chr8:124179760-124180230	-0.3374108	Ess Enh
ZMIZ1	chr10:80732399-80733100	-0.3472312	Ess Enh
ZMIZ1	chr10:80732399-80733100	-0.3472312	Ess Enh
ZNF217	chr20:52444580-52444870	-0.3586766	Ess Enh
ZNF320	chr19:53426005-53426691	0.1113194	Ess Enh
ZNF326	chr1:90011189-90011500	-0.2439925	Ess Enh
ZNF366	chr5:71799973-71800492	-0.313025	Ess Enh
ZNF395	chr8:28222951-28223652	0.3628296	Ess Enh
ZNF414	chr19:8570951-8571300	0.3620963	Ess Enh
ZNF444	chr19:56636970-56637260	-0.2519694	Ess Enh
ZNF468	chr19:53426005-53426691	0.08384354	Ess Enh
ZNF521	chr18:22819611-22820100	0.1581428	Ess Enh
ZNF592	chr15:85292540-85292700	-0.489698	Ess Enh
ZNF664	chr12:124451601-124452100	0.2321142	Ess Enh
ZNF740	chr12:53553000-53553210	0.1071094	Ess Enh
ZNF778	chr16:89059288-89059890	-0.5477533	Ess Enh
ZNF786	chr7:148762601-148763227	0.1950254	Ess Enh
ZNF787	chr19:56636970-56637260	-0.1256929	Ess Enh
ZNF816	chr19:53426005-53426691	0.2288786	Ess Enh
ZNF816-ZNF321P	chr19:53426005-53426691	0.1933798	Ess Enh
ZNRF1	chr16:75099476-75099777	0.3481192	Ess Enh
ZNRF1	chr16:75045540-75046241	0.3481192	Ess Enh
ZP3	chr7:76009037-76009516	-0.1896368	Ess Enh
ZRANB2	chr1:70507399-70508100	-0.1833234	Ess Enh
ZSWIM6	chr5:60704401-60704831	0.07872567	Ess Enh
AAAS	chr12:53718840-53719216	0.156661914	NonEss Enh
AAAS	chr12:53764562-53765263	0.156661914	NonEss Enh
AAAS	chr12:53703543-53704017	0.156661914	NonEss Enh
AACS	chr12:125533866-125534512	-0.178475013	NonEss Enh
AACS	chr12:125401675-125402350	-0.178475013	NonEss Enh
AADACL4	chr1:12508849-12509550	0.034166247	NonEss Enh
AADACL4	chr1:12679900-12680110	0.034166247	NonEss Enh
AAED1	chr9:99442899-99443600	-0.138024051	NonEss Enh
AAED1	chr9:99443449-99443928	-0.138024051	NonEss Enh
AAGAB	chr15:67383421-67384010	-0.528585018	NonEss Enh
AAK1	chr2:69817049-69817750	0.138202801	NonEss Enh
AAMDC	chr11:77534932-77535376	0.164137596	NonEss Enh
AAMDC	chr11:77762197-77762600	0.164137596	NonEss Enh
AAMP	chr2:219271480-219271790	-0.670918885	NonEss Enh
AARS2	chr6:44026249-44026950	-0.495028348	NonEss Enh
AARS2	chr6:44027289-44027472	-0.495028348	NonEss Enh
AARSD1	chr17:41081235-41081600	-0.135279885	NonEss Enh
AATF	chr17:35084299-35085000	-0.477444709	NonEss Enh
ABCA8	chr17:66433766-66434067	0.417392081	NonEss Enh
ABCA8	chr17:66755499-66756200	0.417392081	NonEss Enh
ABCB10	chr1:229690699-229691400	0.087195785	NonEss Enh
ABCB11	chr2:169868601-169868970	-0.344170998	NonEss Enh
ABCB11	chr2:169832385-169833052	-0.344170998	NonEss Enh
ABCC1	chr16:16092310-16092792	0.040572459	NonEss Enh
ABCC1	chr16:15979571-15979872	0.040572459	NonEss Enh
ABCC1	chr16:16115597-16116250	0.040572459	NonEss Enh
ABCC10	chr6:44026249-44026950	0.010588949	NonEss Enh
ABCC10	chr6:44027289-44027472	0.010588949	NonEss Enh
ABCC4	chr13:95923380-95924050	0.063189938	NonEss Enh
ABCC4	chr13:95879401-95879670	0.063189938	NonEss Enh
ABCC4	chr13:95879701-95879870	0.063189938	NonEss Enh
ABCD2	chr12:40493367-40493668	0.00129469	NonEss Enh
ABCD3	chr1:95550745-95551319	0.348650682	NonEss Enh
ABCD4	chr14:75725799-75726500	-0.343260038	NonEss Enh
ABCG2	chr4:87881599-87882300	0.370373519	NonEss Enh
ABCG2	chr4:87882699-87883293	0.370373519	NonEss Enh
ABHD1	chr2:27304076-27304400	-0.152980084	NonEss Enh
ABHD11	chr7:73236801-73237269	-0.38256424	NonEss Enh
ABHD16B	chr20:62477519-62478220	-0.025858927	NonEss Enh
ABHD17A	chr19:1873536-1874200	-0.291080644	NonEss Enh
ABHD17B	chr9:73100267-73100796	-0.214868052	NonEss Enh
ABHD17B	chr9:73034099-73034800	-0.214868052	NonEss Enh
ABHD17B	chr9:75764164-75764670	-0.214868052	NonEss Enh
ABHD17B	chr9:73035260-73035930	-0.214868052	NonEss Enh
ABHD2	chr15:89633901-89634305	0.146852237	NonEss Enh
ABHD2	chr15:89638620-89639036	0.146852237	NonEss Enh
ABHD3	chr18:19266282-19266800	0.149905072	NonEss Enh
ABHD4	chr14:23476323-23476918	0.19553488	NonEss Enh
ABHD5	chr3:43712100-43712500	0.043174347	NonEss Enh
ABHD6	chr3:58159101-58159435	-0.048135962	NonEss Enh
ABI2	chr2:204211899-204212600	0.137922614	NonEss Enh
ABL1	chr9:133700049-133700750	-0.578120118	NonEss Enh
ABL1	chr9:133736054-133736755	-0.578120118	NonEss Enh
ABL2	chr1:179016599-179017300	0.214974923	NonEss Enh
ABL2	chr1:179016139-179016800	0.214974923	NonEss Enh
ABL2	chr1:178986149-178986850	0.214974923	NonEss Enh
ABL2	chr1:178986921-178987400	0.214974923	NonEss Enh
ABLIM2	chr4:6917870-6918300	-0.250104983	NonEss Enh
ABLIM3	chr5:149082840-149083000	0.213528877	NonEss Enh
ABLIM3	chr5:149082260-149082817	0.213528877	NonEss Enh
ABRACL	chr6:138184760-138185000	0.363757026	NonEss Enh
ABRACL	chr6:139855099-139855800	0.363757026	NonEss Enh
ABT1	chr6:26576293-26576594	-1451170215	NonEss Enh
ABT1	chr6:26576605-26577115	-1451170215	NonEss Enh
ABT1	chr6:26577500-26578012	-1451170215	NonEss Enh
ABTB2	chr11:34393001-34393356	0.262428034	NonEss Enh
ABTB2	chr11:33963101-33963710	0.262428034	NonEss Enh
ABTB2	chr11:33966370-33966804	0.262428034	NonEss Enh
ACAA1	chr3:38190949-38191650	-0.208218153	NonEss Enh
ACAA2	chr18:46459201-46459744	-0.00763285	NonEss Enh
ACAA2	chr18:46460201-46460632	-0.00763285	NonEss Enh
ACAD10	chr12:112073679-112073900	-0.108811368	NonEss Enh
ACBD4	chr17:43201499-43202200	0.099083044	NonEss Enh
ACBD6	chr1:180579301-180580000	-0.116126472	NonEss Enh
ACBD6	chr1:180485019-180485631	-0.116126472	NonEss Enh
ACBD6	chr1:180580444-180581100	-0.116126472	NonEss Enh
ACBD7	chr10:15492849-15493550	0.218881783	NonEss Enh
ACCS	chr11:43768501-43768815	0.120161	NonEss Enh
ACCS	chr11:44355300-44355500	0.120161	NonEss Enh
ACD	chr16:67555049-67555750	0.22607941	NonEss Enh
ACER1	chr19:6198999-6199529	-0.29224412	NonEss Enh
ACER2	chr9:19413680-19414000	0.302752892	NonEss Enh
ACER2	chr9:19161562-19162228	0.302752892	NonEss Enh
ACIN1	chr14:23476323-23476918	0.612226591	NonEss Enh
ACKR1	chr1:160509951-160510396	-0.035632316	NonEss Enh
ACO2	chr22:41839988-41840689	-0.794804643	NonEss Enh
ACOX1	chr17:73966360-73967010	-0.25419877	NonEss Enh
ACOX3	chr4:10183049-10183750	0.154991247	NonEss Enh
ACOX3	chr4:10182201-10182593	0.154991247	NonEss Enh
ACOXL	chr2:111499200-111499621	-0.21791435	NonEss Enh
ACP2	chr11:46264430-46265131	-0.359322625	NonEss Enh
ACP2	chr11:46264080-46264230	-0.359322625	NonEss Enh
ACSF2	chr17:48739301-48739664	-0.242428182	NonEss Enh
ACSF2	chr17:48500941-48501390	-0.242428182	NonEss Enh
ACSF3	chr16:89058500-89059138	-0.03518825	NonEss Enh
ACSF3	chr16:89045468-89045800	-0.03518825	NonEss Enh
ACSF3	chr16:89070201-89070331	-0.03518825	NonEss Enh
ACSF3	chr16:89070566-89071267	-0.03518825	NonEss Enh
ACSL1	chr4:185736701-185737000	0.24697486	NonEss Enh
ACSL1	chr4:185736211-185736512	0.24697486	NonEss Enh
ACSL1	chr4:185743958-185744522	0.24697486	NonEss Enh
ACSL1	chr4:185775488-185776189	0.24697486	NonEss Enh
ACSL5	chr10:114819949-114820650	0.12376244	NonEss Enh
ACSL5	chr10:114143106-114143500	0.12376244	NonEss Enh
ACSL6	chr5:131343561-131344050	-0.034321696	NonEss Enh
ACSM3	chr16:20756260-20756600	-0.06785822	NonEss Enh
ACTA2	chr10:89260480-89260822	-0.189145169	NonEss Enh
ACTB	chr7:5595568-5595900	-0.686006249	NonEss Enh
ACTB	chr7:5572501-5572828	-0.686006249	NonEss Enh
ACTB	chr7:5497360-5497903	-0.686006249	NonEss Enh
ACTB	chr7:5588901-5589210	-0.686006249	NonEss Enh
ACTB	chr7:5613935-5614300	-0.686006249	NonEss Enh
ACTG1	chr17:79319301-79319688	-0.643809825	NonEss Enh
ACTG1	chr17:79369000-79369424	-0.643809825	NonEss Enh
ACTG2	chr2:74276449-74276889	-0.299588298	NonEss Enh
ACTN2	chr1:235011970-235012400	0.152637056	NonEss Enh
ACTN2	chr1:235110699-235111400	0.152637056	NonEss Enh
ACTN2	chr1:235110259-235110700	0.152637056	NonEss Enh
ACTN4	chr19:39174980-39175300	-0.170450331	NonEss Enh
ACTN4	chr19:39166891-39167400	-0.170450331	NonEss Enh
ACTN4	chr19:39165360-39165809	-0.170450331	NonEss Enh
ACTN4	chr19:39174128-39174710	-0.170450331	NonEss Enh
ACTN4	chr19:39154886-39155187	-0.170450331	NonEss Enh
ACTN4	chr19:39142703-39143404	-0.170450331	NonEss Enh
ACTR10	chr14:58637563-58638149	-0.803556607	NonEss Enh
ACTR1B	chr2:98289700-98290070	-0.435442159	NonEss Enh
ACTR3	chr2:114653840-114654030	-0.859502141	NonEss Enh
ACTR3	chr2:114649680-114649890	-0.859502141	NonEss Enh
ACTR3	chr2:114652001-114652308	-0.859502141	NonEss Enh
ACTR5	chr20:37380022-37380323	-0.098460662	NonEss Enh
ACTR5	chr20:37576940-37577322	-0.098460662	NonEss Enh
ACTR5	chr20:37294801-37295354	-0.098460662	NonEss Enh
ACTR5	chr20:37575901-37576110	-0.098460662	NonEss Enh
ACTR8	chr3:53303944-53304424	-0.4252119	NonEss Enh
ACVR1	chr2:158117596-158118175	0.159575156	NonEss Enh
ACVR1B	chr12:52319200-52319350	-0.138589847	NonEss Enh
ACVR1B	chr12:52320701-52321081	-0.138589847	NonEss Enh
ACVR1B	chr12:52319579-52320280	-0.138589847	NonEss Enh
ACVR1C	chr2:157191420-157191700	-0.063251625	NonEss Enh
ACVR1C	chr2:157257776-157258077	-0.063251625	NonEss Enh
ACVR1C	chr2:158117596-158118175	-0.063251625	NonEss Enh
ACYP1	chr14:75725799-75726500	-0.227329749	NonEss Enh
ACYP2	chr2:54304640-54304800	-0.114053019	NonEss Enh
ACYP2	chr2:54816449-54817150	-0.114053019	NonEss Enh
ADA	chr20:43271140-43271300	-0.263616165	NonEss Enh
ADAD2	chr16:84172288-84172589	-0.13880082	NonEss Enh
ADAM10	chr15:58403508-58403809	-0.317939236	NonEss Enh
ADAM10	chr15:58624249-58624851	-0.317939236	NonEss Enh
ADAM10	chr15:58623844-58624400	-0.317939236	NonEss Enh
ADAM17	chr2:9734845-9735300	-0.276456447	NonEss Enh
ADAM17	chr2:9692363-9693049	-0.276456447	NonEss Enh
ADAM8	chr10:135071025-135071326	0.234271811	NonEss Enh
ADAM9	chr8:38656401-38656516	-0.063778962	NonEss Enh
ADAM9	chr8:38857360-38857550	-0.063778962	NonEss Enh
ADAM9	chr8:38655301-38655610	-0.063778962	NonEss Enh
ADAM9	chr8:38795901-38796288	-0.063778962	NonEss Enh
ADAMTS14	chr10:72429160-72429350	0.076723728	NonEss Enh
ADAMTS14	chr10:72421160-72421400	0.076723728	NonEss Enh
ADAMTS14	chr10:72502287-72502700	0.076723728	NonEss Enh
ADAMTS7	chr15:79152560-79152710	-0.135077086	NonEss Enh
ADAMTSL4	chr1:150517947-150518635	-0.585679077	NonEss Enh
ADAMTSL4	chr1:150949601-150950206	-0.585679077	NonEss Enh
ADAMTSL5	chr19:1493301-1493550	-0.213928325	NonEss Enh
ADARB1	chr21:46487812-46488232	0.115538105	NonEss Enh
ADAT1	chr16:75624901-75625400	0.080515112	NonEss Enh
ADCK1	chr14:78292291-78292971	0.163770987	NonEss Enh
ADCK1	chr14:78289132-78289569	0.163770987	NonEss Enh
ADCK2	chr7:139615599-139616300	0.133950987	NonEss Enh
ADCK2	chr7:139615999-139616700	0.133950987	NonEss Enh
ADCY10	chr1:167897737-167898190	0.437244297	NonEss Enh
ADD3	chr10:111981326-111982027	-0.094896015	NonEss Enh
ADD3	chr10:111843480-111844170	-0.094896015	NonEss Enh
ADD3	chr10:111843480-111844170	-0.094896015	NonEss Enh
ADD3	chr10:111841680-111842230	-0.094896015	NonEss Enh
ADHFE1	chr8:67025721-67025939	-0.017360217	NonEss Enh
ADIG	chr20:37576940-37577322	0.301598449	NonEss Enh
ADIG	chr20:37575901-37576110	0.301598449	NonEss Enh
ADIG	chr20:37294801-37295354	0.301598449	NonEss Enh
ADIPOQ	chr3:186588549-186589250	0.031393941	NonEss Enh
ADIPOQ	chr3:186589049-186589750	0.031393941	NonEss Enh
ADIPOQ	chr3:186588201-186588580	0.031393941	NonEss Enh
ADIPOQ	chr3:186606415-186606830	0.031393941	NonEss Enh
ADIPOR2	chr12:1714949-1715650	-0.198133736	NonEss Enh
ADIPOR2	chr12:1714480-1714630	-0.198133736	NonEss Enh
ADIPOR2	chr12:1771930-1772300	-0.198133736	NonEss Enh
ADIPOR2	chr12:700508-701209	-0.198133736	NonEss Enh
ADK	chr10:75781116-75781817	-0.26849555	NonEss Enh
ADM	chr11:10330713-10331400	-0.218619454	NonEss Enh
ADM	chr11:9573491-9573952	-0.218619454	NonEss Enh
ADM	chr11:9587385-9588086	-0.218619454	NonEss Enh
ADO	chr10:63539799-63540500	-0.611691016	NonEss Enh
ADORA2B	chr17:16189327-16190028	-0.021512764	NonEss Enh
ADORA2B	chr17:15859496-15859800	-0.021512764	NonEss Enh
ADORA3	chr1:112050399-112051100	-0.116660007	NonEss Enh
ADORA3	chr1:112135249-112135950	-0.116660007	NonEss Enh
ADRB2	chr5:149082260-149082817	0.089276139	NonEss Enh
ADRB2	chr5:149082840-149083000	0.089276139	NonEss Enh
ADRM1	chr20:60932185-60932697	-0.189225634	NonEss Enh
ADTRP	chr6:11771060-11771537	0.129584684	NonEss Enh
ADTRP	chr6:11834433-11834915	0.129584684	NonEss Enh
ADTRP	chr6:11938199-11938900	0.129584684	NonEss Enh
ADTRP	chr6:11918796-11919497	0.129584684	NonEss Enh
ADTRP	chr6:11931493-11931800	0.129584684	NonEss Enh
AFF1	chr4:87938622-87939323	0.218985626	NonEss Enh
AFF1	chr4:87881599-87882300	0.218985626	NonEss Enh
AFF1	chr4:87882699-87883293	0.218985626	NonEss Enh
AFF1	chr4:87932783-87933084	0.218985626	NonEss Enh
AFF1	chr4:87931396-87931700	0.218985626	NonEss Enh
AFG3L2	chr18:12373120-12373400	-0.67247306	NonEss Enh
AGAP1	chr2:236410034-236410728	0.314371411	NonEss Enh
AGBL2	chr11:46264430-46265131	0.265190794	NonEss Enh
AGBL2	chr11:46264080-46264230	0.265190794	NonEss Enh
AGBL3	chr7:134845755-134846056	0.045977108	NonEss Enh
AGBL4	chr1:51442949-51443650	0.342076832	NonEss Enh
AGBL4	chr1:51441949-51442650	0.342076832	NonEss Enh
AGBL5	chr2:27286591-27287154	-0.172638487	NonEss Enh
AGBL5	chr2:27304076-27304400	-0.172638487	NonEss Enh
AGFG1	chr2:228316100-228316400	0.023300968	NonEss Enh
AGFG2	chr7:100143301-100143700	-0.113715583	NonEss Enh
AGFG2	chr7:100144216-100144917	-0.113715583	NonEss Enh
AGGF1	chr5:75668340-75668889	-0.007908529	NonEss Enh
AGGF1	chr5:75953609-75954232	-0.007908529	NonEss Enh
AGGF1	chr5:75668140-75668300	-0.007908529	NonEss Enh
AGK	chr7:139615599-139616300	0.132557319	NonEss Enh
AGK	chr7:139615999-139616700	0.132557319	NonEss Enh
AGO1	chr1:36351601-36352000	-0.372381234	NonEss Enh
AGO2	chr8:141474438-141475039	0.028619191	NonEss Enh
AGO2	chr8:141640501-141640901	0.028619191	NonEss Enh
AGPAT4	chr6:161647599-161648300	0.332364178	NonEss Enh
AGPAT4	chr6:161675548-161676249	0.332364178	NonEss Enh
AGPAT4	chr6:161626149-161626769	0.332364178	NonEss Enh
AGPAT4	chr6:161649845-161650200	0.332364178	NonEss Enh
AGPS	chr2:178119701-178120287	-0.047068588	NonEss Enh
AGR2	chr7:18216711-18217012	0.186291159	NonEss Enh
AGTRAP	chr1:11857900-11858269	0.196623566	NonEss Enh
AGTRAP	chr1:12508849-12509550	0.196623566	NonEss Enh
AHCYL1	chr1:110364697-110365340	-0.852477021	NonEss Enh
AHCYL1	chr1:110336236-110336890	-0.852477021	NonEss Enh
AHCYL2	chr7:129408499-129409200	0.008048504	NonEss Enh
AHCYL2	chr7:129408899-129409600	0.008048504	NonEss Enh
AHNAK	chr11:62320501-62320938	-0.042847569	NonEss Enh
AHNAK	chr11:62310249-62310950	-0.042847569	NonEss Enh
AHNAK	chr11:62323749-62324450	-0.042847569	NonEss Enh
AHSP	chr16:31891424-31892125	0.055744736	NonEss Enh
AHSP	chr16:31464701-31465110	0.055744736	NonEss Enh
AIDA	chr1:223406980-223407130	0.287318093	NonEss Enh
AIDA	chr1:223406440-223406600	0.287318093	NonEss Enh
AIDA	chr1:223407188-223407537	0.287318093	NonEss Enh
AIM2	chr1:160509951-160510396	-0.158201561	NonEss Enh
AJUBA	chr14:23476323-23476918	-0.1344067	NonEss Enh
AK3	chr9:4862669-4863282	-0.011175229	NonEss Enh
AK3	chr9:4762749-4763450	-0.011175229	NonEss Enh
AK4	chr1:65607101-65607522	-0.534609397	NonEss Enh
AK7	chr14:97383840-97384181	-0.202498189	NonEss Enh
AKAP10	chr17:21002957-21003290	-0.045670927	NonEss Enh
AKAP12	chr6:150593360-150593850	0.003111465	NonEss Enh
AKAP13	chr15:85278301-85278769	-0.216765127	NonEss Enh
AKAP13	chr15:85492980-85493210	-0.216765127	NonEss Enh
AKAP5	chr14:65509388-65510089	-0.077411345	NonEss Enh
AKAP5	chr14:65308546-65308900	-0.077411345	NonEss Enh
AKAP9	chr7:92053401-92054038	-0.310722265	NonEss Enh
AKIP1	chr11:9587385-9588086	-0.026937778	NonEss Enh
AKIP1	chr11:8935613-8936314	-0.026937778	NonEss Enh
AKIP1	chr11:9385639-9386340	-0.026937778	NonEss Enh
AKR1C1	chr10:4983751-4984339	0.043060066	NonEss Enh
AKR1C1	chr10:4925558-4925900	0.043060066	NonEss Enh
AKR1C1	chr10:4891100-4891380	0.043060066	NonEss Enh
AKR1C3	chr10:4925558-4925900	0.470576274	NonEss Enh
AKR1C3	chr10:4891100-4891380	0.470576274	NonEss Enh
AKR1E2	chr10:4864481-4864800	-0.191983436	NonEss Enh
AKR1E2	chr10:4861901-4862215	-0.191983436	NonEss Enh
AKR1E2	chr10:4891100-4891380	-0.191983436	NonEss Enh
AKT1	chr14:105271468-105272000	-0.25087591	NonEss Enh
AKTIP	chr16:53164430-53165032	0.062334211	NonEss Enh
ALAD	chr9:114943501-114943670	-0.285892366	NonEss Enh
ALAD	chr9:114942660-114943361	-0.285892366	NonEss Enh
ALDH18A1	chr10:97424176-97424400	-0.39719822	NonEss Enh
ALDH1A1	chr9:75764164-75764670	-0.095340092	NonEss Enh
ALDH1A1	chr9:75746973-75747674	-0.095340092	NonEss Enh
ALDH1A2	chr15:58623844-58624400	-0.213540697	NonEss Enh
ALDH1A2	chr15:58624249-58624851	-0.213540697	NonEss Enh
ALDH1A2	chr15:58403508-58403809	-0.213540697	NonEss Enh
ALDH1B1	chr9:38038749-38039450	0.196525105	NonEss Enh
ALDH1B1	chr9:38039299-38040000	0.196525105	NonEss Enh
ALDH1L2	chr12:104997908-104998370	0.135408438	NonEss Enh
ALDH1L2	chr12:104998420-104998600	0.135408438	NonEss Enh
ALDH1L2	chr12:104861099-104861662	0.135408438	NonEss Enh
ALDH2	chr12:112213301-112213972	-0.308973742	NonEss Enh
ALDH8A1	chr6:135301901-135302400	-0.185712207	NonEss Enh
ALDOC	chr17:27192264-27192829	0.09738311	NonEss Enh
ALG10B	chr12:40493367-40493668	-0.225823114	NonEss Enh
ALG11	chr13:52570094-52570795	-0.882388208	NonEss Enh
ALG11	chr13:52573370-52573671	-0.882388208	NonEss Enh
ALG11	chr13:52570094-52570795	-0.882388208	NonEss Enh
ALG12	chr22:50329997-50330367	-0.175809462	NonEss Enh
ALG12	chr22:50364482-50364783	-0.175809462	NonEss Enh
ALG14	chr1:95550745-95551319	-0.518033269	NonEss Enh
ALG8	chr11:77762197-77762600	-0.101553064	NonEss Enh
ALKBH1	chr14:78292291-78292971	-0.022168171	NonEss Enh
ALKBH1	chr14:78073943-78074642	-0.022168171	NonEss Enh
ALKBH2	chr12:109084599-109085300	0.165317139	NonEss Enh
ALKBH2	chr12:109083299-109084000	0.165317139	NonEss Enh
ALKBH2	chr12:109085299-109086000	0.165317139	NonEss Enh
ALKBH2	chr12:109549601-109549914	0.165317139	NonEss Enh
ALKBH3	chr11:43768501-43768815	0.2729752	NonEss Enh
ALKBH3	chr11:44355300-44355500	0.2729752	NonEss Enh
ALKBH8	chr11:107711290-107711817	0.119433879	NonEss Enh
ALMS1	chr2:74276449-74276889	0.173904331	NonEss Enh
ALOX5	chr10:45899573-45899874	-0.285151826	NonEss Enh
ALOX5	chr10:45966160-45966517	-0.285151826	NonEss Enh
ALOX5	chr10:45871790-45872480	-0.285151826	NonEss Enh
ALX4	chr11:43768501-43768815	0.046031173	NonEss Enh
ALX4	chr11:44552780-44553200	0.046031173	NonEss Enh
ALX4	chr11:46264080-46264230	0.046031173	NonEss Enh
ALX4	chr11:44355300-44355500	0.046031173	NonEss Enh
ALX4	chr11:46264430-46265131	0.046031173	NonEss Enh
AMACR	chr5:34587449-34588150	0.050179253	NonEss Enh
AMBP	chr9:114942660-114943361	-0.257999233	NonEss Enh
AMBP	chr9:114943501-114943670	-0.257999233	NonEss Enh
AMBRA1	chr11:46264430-46265131	-0.033052633	NonEss Enh
AMBRA1	chr11:46264080-46264230	-0.033052633	NonEss Enh
AMBRA1	chr11:46619213-46619514	-0.033052633	NonEss Enh
AMBRA1	chr11:46633880-46634212	-0.033052633	NonEss Enh
AMFR	chr16:56448286-56448587	-0.440489618	NonEss Enh
AMFR	chr16:56456901-56457232	-0.440489618	NonEss Enh
AMHR2	chr12:53764562-53765263	-0.067802124	NonEss Enh
AMHR2	chr12:53815420-53815600	-0.067802124	NonEss Enh
AMHR2	chr12:53718840-53719216	-0.067802124	NonEss Enh
AMIGO1	chr1:110074999-110075700	-0.644974298	NonEss Enh
AMN1	chr12:31884701-31885191	-0.258798155	NonEss Enh
AMN1	chr12:31867899-31868600	-0.258798155	NonEss Enh
AMOTL1	chr11:94465041-94465742	0.294193745	NonEss Enh
AMZ2	chr17:66433766-66434067	-0.053801393	NonEss Enh
ANAPC15	chr11:71811660-71811900	-0.832261188	NonEss Enh
ANAPC16	chr10:74004499-74005084	-0.091729864	NonEss Enh
ANAPC16	chr10:74019749-74020450	-0.091729864	NonEss Enh
ANAPC16	chr10:74068133-74068633	-0.091729864	NonEss Enh
ANGEL1	chr14:77238868-77239386	-0.375489741	NonEss Enh
ANGEL2	chr1:213297747-213298400	0.051632649	NonEss Enh
ANGPT1	chr8:108327260-108327887	0.019470728	NonEss Enh
ANGPT1	chr8:108317149-108317850	0.019470728	NonEss Enh
ANGPT2	chr8:6427901-6428300	-0.072356041	NonEss Enh
ANGPTL4	chr19:8482999-8483300	-0.028416783	NonEss Enh
ANGPTL4	chr19:8420474-8421048	-0.028416783	NonEss Enh
ANGPTL7	chr1:12508849-12509550	-0.157612881	NonEss Enh
ANK1	chr8:41649649-41650350	0.066807061	NonEss Enh
ANK1	chr8:41686200-41686828	0.066807061	NonEss Enh
ANK3	chr10:62059849-62060550	0.052270823	NonEss Enh
ANK3	chr10:62113225-62113900	0.052270823	NonEss Enh
ANK3	chr10:62064620-62065170	0.052270823	NonEss Enh
ANK3	chr10:61889801-61890446	0.052270823	NonEss Enh
ANK3	chr10:62058399-62059100	0.052270823	NonEss Enh
ANK3	chr10:62057899-62058600	0.052270823	NonEss Enh
ANKDD1B	chr5:74862701-74863034	0.177741559	NonEss Enh
ANKDD1B	chr5:74863501-74863909	0.177741559	NonEss Enh
ANKDD1B	chr5:74912139-74912770	0.177741559	NonEss Enh
ANKFY1	chr17:4004305-4004836	-0.030817325	NonEss Enh
ANKH	chr5:14326401-14327000	0.175029353	NonEss Enh
ANKH	chr5:14268255-14268825	0.175029353	NonEss Enh
ANKIB1	chr7:92053401-92054038	0.116209726	NonEss Enh
ANKMY2	chr7:16688260-16688430	0.024208648	NonEss Enh
ANKMY2	chr7:16697586-16697887	0.024208648	NonEss Enh
ANKMY2	chr7:16707701-16708004	0.024208648	NonEss Enh
ANKRA2	chr5:71893520-71893900	-0.128711777	NonEss Enh
ANKRD12	chr18:9017399-9018100	0.015672394	NonEss Enh
ANKRD12	chr18:9803999-9804526	0.015672394	NonEss Enh
ANKRD12	chr18:9016917-9017600	0.015672394	NonEss Enh
ANKRD13A	chr12:110517291-110517592	-0.015583153	NonEss Enh
ANKRD13B	chr17:27192264-27192829	-0.007697483	NonEss Enh
ANKRD13C	chr1:70507009-70507470	0.320297533	NonEss Enh
ANKRD13D	chr11:67080093-67080500	0.086534614	NonEss Enh
ANKRD16	chr10:4891100-4891380	0.03464594	NonEss Enh
ANKRD16	chr10:7069076-7069700	0.03464594	NonEss Enh
ANKRD16	chr10:7070900-7071459	0.03464594	NonEss Enh
ANKRD2	chr10:99424136-99424617	-0.116618381	NonEss Enh
ANKRD2	chr10:99408765-99409324	-0.116618381	NonEss Enh
ANKRD23	chr2:97538699-97539400	-0.318383375	NonEss Enh
ANKRD23	chr2:97556838-97557139	-0.318383375	NonEss Enh
ANKRD23	chr2:97556301-97556692	-0.318383375	NonEss Enh
ANKRD27	chr19:33162701-33163376	-0.022392298	NonEss Enh
ANKRD27	chr19:33667601-33667960	-0.022392298	NonEss Enh
ANKRD27	chr19:33119095-33119430	-0.022392298	NonEss Enh
ANKRD27	chr19:33160946-33161247	-0.022392298	NonEss Enh
ANKRD33	chr12:52320701-52321081	-0.114261632	NonEss Enh
ANKRD33	chr12:52319579-52320280	-0.114261632	NonEss Enh
ANKRD33	chr12:52319200-52319350	-0.114261632	NonEss Enh
ANKRD33B	chr5:10702540-10703110	0.3922875	NonEss Enh
ANKRD33B	chr5:10733981-10734669	0.3922875	NonEss Enh
ANKRD33B	chr5:10607759-10608130	0.3922875	NonEss Enh
ANKRD33B	chr5:10702540-10703110	0.3922875	NonEss Enh
ANKRD33B	chr5:10577674-10578164	0.3922875	NonEss Enh
ANKRD34A	chr1:145455349-145456050	-0.135959205	NonEss Enh
ANKRD34A	chr1:145455349-145456050	-0.135959205	NonEss Enh
ANKRD35	chr1:145455349-145456050	-0.037599999	NonEss Enh
ANKRD35	chr1:145554901-145555266	-0.037599999	NonEss Enh
ANKRD35	chr1:145455349-145456050	-0.037599999	NonEss Enh
ANKRD37	chr4:186278980-186279650	0.024313406	NonEss Enh
ANKRD39	chr2:97556838-97557139	-0.316616889	NonEss Enh
ANKRD39	chr2:97538699-97539400	-0.316616889	NonEss Enh
ANKRD39	chr2:97556301-97556692	-0.316616889	NonEss Enh
ANKRD40	chr17:48739301-48739664	-0.310202348	NonEss Enh
ANKRD46	chr8:102161811-102162512	0.385743503	NonEss Enh
ANKRD49	chr11:94465041-94465742	-0.146654744	NonEss Enh
ANKRD50	chr4:125634099-125634800	-0.079413775	NonEss Enh
ANKRD55	chr5:53621799-53622108	-0.110956799	NonEss Enh
ANKRD55	chr5:55419449-55420150	-0.110956799	NonEss Enh
ANKRD55	chr5:55333380-55333776	-0.110956799	NonEss Enh
ANKRD6	chr6:91168037-91168338	-0.087171005	NonEss Enh
ANKRD6	chr6:91175938-91176639	-0.087171005	NonEss Enh
ANKRD61	chr7:6096271-6096572	0.205643237	NonEss Enh
ANKRD62	chr18:11947249-11947950	0.266023949	NonEss Enh
ANKRD9	chr14:102970659-102971252	-0.197390246	NonEss Enh
ANKS4B	chr16:21272866-21273200	0.26214053	NonEss Enh
ANKS4B	chr16:22201849-22202550	0.26214053	NonEss Enh
ANKS6	chr9:101571995-101572490	-0.319492219	NonEss Enh
ANKS6	chr9:100944498-100944799	-0.319492219	NonEss Enh
ANO10	chr3:43712100-43712500	0.175640421	NonEss Enh
ANO5	chr11:20481244-20481945	0.300498693	NonEss Enh
ANO6	chr12:45628060-45628578	-0.210090102	NonEss Enh
ANO6	chr12:45621451-45621752	-0.210090102	NonEss Enh
ANO9	chr11:460460-461161	-0.345635749	NonEss Enh
ANP32B	chr9:100752562-100752863	0.09815601	NonEss Enh
ANP32B	chr9:100742899-100743600	0.09815601	NonEss Enh
ANTXR2	chr4:81056149-81056850	0.085824843	NonEss Enh
ANTXR2	chr4:80927920-80928405	0.085824843	NonEss Enh
ANTXR2	chr4:81047001-81047400	0.085824843	NonEss Enh
ANXA1	chr9:75746973-75747674	-0.000698086	NonEss Enh
ANXA1	chr9:75764164-75764670	-0.000698086	NonEss Enh
ANXA1	chr9:75758874-75759175	-0.000698086	NonEss Enh
ANXA11	chr10:80938149-80938850	0.119337484	NonEss Enh
ANXA11	chr10:81961355-81961656	0.119337484	NonEss Enh
ANXA5	chr4:122632467-122633086	-0.120684044	NonEss Enh
ANXA6	chr5:150593948-150594150	-0.094648594	NonEss Enh
ANXA6	chr5:150479807-150480108	-0.094648594	NonEss Enh
ANXA6	chr5:150593700-150593930	-0.094648594	NonEss Enh
ANXA9	chr1:150949601-150950206	0.074049688	NonEss Enh
ANXA9	chr1:150951860-150952230	0.074049688	NonEss Enh
AOC2	chr17:41081235-41081600	-0.343405209	NonEss Enh
AP1AR	chr4:113074399-113075100	0.157936801	NonEss Enh
AP1B1	chr22:29548067-29548657	-0.102194269	NonEss Enh
AP1M1	chr19:16189701-16190018	-0.136909544	NonEss Enh
AP1S1	chr7:100743449-100744059	-0.575365859	NonEss Enh
AP2A1	chr19:50276090-50276622	-1079729751	NonEss Enh
AP2A2	chr11:921924-922225	-0.216206365	NonEss Enh
AP2B1	chr17:33916305-33916848	-0.272504015	NonEss Enh
AP2S1	chr19:47363314-47364015	-1730674417	NonEss Enh
AP3B1	chr5:77779601-77780290	-0.620519915	NonEss Enh
AP3D1	chr19:2168933-2169348	0.055510291	NonEss Enh
AP3M1	chr10:75781116-75781817	-0.010751685	NonEss Enh
AP3M2	chr8:42269889-42270190	0.094008551	NonEss Enh
AP3M2	chr8:42072429-42073130	0.094008551	NonEss Enh
AP3M2	chr8:41686200-41686828	0.094008551	NonEss Enh
AP3M2	chr8:41649649-41650350	0.094008551	NonEss Enh
AP4S1	chr14:31500706-31501050	-0.294203372	NonEss Enh
AP4S1	chr14:31528701-31529100	-0.294203372	NonEss Enh
AP5M1	chr14:57476299-57477000	0.188111588	NonEss Enh
AP5S1	chr20:3824189-3824500	0.245160851	NonEss Enh
AP5Z1	chr7:4784501-4784975	0.016992127	NonEss Enh
AP5Z1	chr7:5497360-5497903	0.016992127	NonEss Enh
APBA2	chr15:29156449-29157150	-0.078176538	NonEss Enh
APBA2	chr15:29149980-29150430	-0.078176538	NonEss Enh
APBA2	chr15:29157549-29158044	-0.078176538	NonEss Enh
APBB2	chr4:40206959-40207600	0.175272279	NonEss Enh
APBB2	chr4:40239899-40240600	0.175272279	NonEss Enh
APBB2	chr4:40239899-40240600	0.175272279	NonEss Enh
APBB2	chr4:40202360-40202902	0.175272279	NonEss Enh
APBB3	chr5:140105280-140105500	0.037643326	NonEss Enh
APC2	chr19:1444796-1445497	-0.385469082	NonEss Enh
APEX1	chr14:20895420-20895600	-0.433100227	NonEss Enh
APEX1	chr14:20896101-20896628	-0.433100227	NonEss Enh
APH1A	chr1:150949601-150950206	-0.296669847	NonEss Enh
APH1B	chr15:63504880-63505100	0.021900291	NonEss Enh
APH1B	chr15:63484468-63484879	0.021900291	NonEss Enh
APH1B	chr15:63504337-63504638	0.021900291	NonEss Enh
APH1B	chr15:64188649-64189300	0.021900291	NonEss Enh
API5	chr11:43768501-43768815	0.122993127	NonEss Enh
API5	chr11:44355300-44355500	0.122993127	NonEss Enh
APIP	chr11:34625159-34625460	-0.193554746	NonEss Enh
APLF	chr2:68878606-68879000	-0.119711551	NonEss Enh
APLP2	chr11:129820398-129820950	0.12185942	NonEss Enh
APMAP	chr20:23127801-23127930	0.216391706	NonEss Enh
APOA5	chr11:117872760-117873200	0.172171025	NonEss Enh
APOA5	chr11:117873499-117874200	0.172171025	NonEss Enh
APOC1	chr19:45414348-45414600	0.094155827	NonEss Enh
APOC1	chr19:45413528-45413829	0.094155827	NonEss Enh
APOD	chr3:193973560-193973950	-0.358303133	NonEss Enh
APOE	chr19:45413528-45413829	-0.171864334	NonEss Enh
APOE	chr19:45414348-45414600	-0.171864334	NonEss Enh
APOL1	chr22:36655440-36655600	-0.297968034	NonEss Enh
APOL2	chr22:36655440-36655600	0.258355095	NonEss Enh
APOL6	chr22:35772815-35773277	0.282015554	NonEss Enh
APPBP2	chr17:57863799-57864500	0.051720097	NonEss Enh
APRT	chr16:88847516-88848100	-0.820390776	NonEss Enh
APRT	chr16:88839397-88839910	-0.820390776	NonEss Enh
APRT	chr16:89058500-89059138	-0.820390776	NonEss Enh
APRT	chr16:88847999-88848519	-0.820390776	NonEss Enh
APTX	chr9:32992240-32992900	-0.301776927	NonEss Enh
AQP1	chr7:30800647-30801216	-0.102333702	NonEss Enh
AQP1	chr7:30936758-30937285	-0.102333702	NonEss Enh
AQP10	chr1:154285501-154285802	0.026937298	NonEss Enh
AQP3	chr9:33452828-33453370	-0.059593448	NonEss Enh
AQP7	chr9:33374931-33375232	-0.569052569	NonEss Enh
AQP8	chr16:23912400-23913100	0.360163407	NonEss Enh
AQP8	chr16:25117701-25118200	0.360163407	NonEss Enh
AQR	chr15:34940400-34940936	-0.236823467	NonEss Enh
ARAP1	chr11:72498519-72499035	-0.152845404	NonEss Enh
ARAP1	chr11:72487907-72488208	-0.152845404	NonEss Enh
ARAP3	chr5:141228872-141229573	-0.148489397	NonEss Enh
ARAP3	chr5:141071653-141071954	-0.148489397	NonEss Enh
ARCN1	chr11:117872760-117873200	-0.485500133	NonEss Enh
ARCN1	chr11:117873499-117874200	-0.485500133	NonEss Enh
ARCN1	chr11:118492216-118492917	-0.485500133	NonEss Enh
AREL1	chr14:75725799-75726500	0.004867574	NonEss Enh
ARF6	chr14:50527340-50528034	-0.10295418	NonEss Enh
ARF6	chr14:50467201-50467800	-0.10295418	NonEss Enh
ARF6	chr14:50330200-50330530	-0.10295418	NonEss Enh
ARF6	chr14:50328399-50329100	-0.10295418	NonEss Enh
ARF6	chr14:50437699-50438400	-0.10295418	NonEss Enh
ARFGAP2	chr11:46264430-46265131	0.003485876	NonEss Enh
ARFGAP2	chr11:46264080-46264230	0.003485876	NonEss Enh
ARFGEF1	chr8:68944553-68945215	0.026227621	NonEss Enh
ARFGEF1	chr8:68251529-68252096	0.026227621	NonEss Enh
ARFGEF1	chr8:67025721-67025939	0.026227621	NonEss Enh
ARFIP2	chr11:6490188-6490700	-0.237252628	NonEss Enh
ARG2	chr14:68089441-68089742	-0.341840784	NonEss Enh
ARG2	chr14:68103201-68103814	-0.341840784	NonEss Enh
ARHGAP1	chr11:46264080-46264230	0.06942635	NonEss Enh
ARHGAP1	chr11:46264430-46265131	0.06942635	NonEss Enh
ARHGAP12	chr10:32235911-32236600	0.354489355	NonEss Enh
ARHGAP12	chr10:32236349-32236981	0.354489355	NonEss Enh
ARHGAP15	chr2:145199201-145199868	0.030098825	NonEss Enh
ARHGAP15	chr2:145128399-145129100	0.030098825	NonEss Enh
ARHGAP15	chr2:145340299-145341000	0.030098825	NonEss Enh
ARHGAP15	chr2:144909201-144909770	0.030098825	NonEss Enh
ARHGAP15	chr2:145338149-145338850	0.030098825	NonEss Enh
ARHGAP17	chr16:25117701-25118200	-0.235417112	NonEss Enh
ARHGAP17	chr16:23912400-23913100	-0.235417112	NonEss Enh
ARHGAP18	chr6:130051473-130051970	0.062845617	NonEss Enh
ARHGAP18	chr6:130012800-130013178	0.062845617	NonEss Enh
ARHGAP18	chr6:130012244-130012545	0.062845617	NonEss Enh
ARHGAP18	chr6:130020868-130021169	0.062845617	NonEss Enh
ARHGAP21	chr10:25016846-25017147	0.071367374	NonEss Enh
ARHGAP21	chr10:25210149-25210850	0.071367374	NonEss Enh
ARHGAP21	chr10:25209627-25210300	0.071367374	NonEss Enh
ARHGAP21	chr10:25191401-25191780	0.071367374	NonEss Enh
ARHGAP22	chr10:49678299-49679000	0.026444274	NonEss Enh
ARHGAP22	chr10:49713960-49714210	0.026444274	NonEss Enh
ARHGAP25	chr2:68997600-68997750	-0.078919518	NonEss Enh
ARHGAP30	chr1:160983240-160983917	-0.091648036	NonEss Enh
ARHGAP30	chr1:160509951-160510396	-0.091648036	NonEss Enh
ARHGAP35	chr19:47363314-47364015	-0.143055164	NonEss Enh
ARHGAP35	chr19:47458025-47458726	-0.143055164	NonEss Enh
ARHGAP44	chr17:14212901-14213404	0.182268597	NonEss Enh
ARHGAP5	chr14:32670099-32670800	0.021784746	NonEss Enh
ARHGAP9	chr12:57856337-57856763	-0.189201487	NonEss Enh
ARHGDIA	chr17:79825201-79825539	-0.233594057	NonEss Enh
ARHGEF1	chr19:42772299-42773000	-0.153576968	NonEss Enh
ARHGEF10	chr8:1693949-1694650	0.119190647	NonEss Enh
ARHGEF12	chr11:120209999-120210700	0.137739828	NonEss Enh
ARHGEF17	chr11:72999901-73000500	-0.34256677	NonEss Enh
ARHGEF17	chr11:73490649-73491266	-0.34256677	NonEss Enh
ARHGEF25	chr12:57932724-57933425	-0.455691519	NonEss Enh
ARHGEF26	chr3:152694001-152694600	-0.217953451	NonEss Enh
ARHGEF26	chr3:152769536-152769830	-0.217953451	NonEss Enh
ARHGEF26	chr3:152313899-152314600	-0.217953451	NonEss Enh
ARHGEF26	chr3:152769536-152769830	-0.217953451	NonEss Enh
ARHGEF39	chr9:35727691-35727992	0.19435488	NonEss Enh
ARHGEF39	chr9:35728201-35728686	0.19435488	NonEss Enh
ARID1A	chr1:26947104-26947805	-0.392301646	NonEss Enh
ARID1A	chr1:27013201-27013462	-0.392301646	NonEss Enh
ARID1A	chr1:27049665-27050366	-0.392301646	NonEss Enh
ARID1A	chr1:26946401-26946906	-0.392301646	NonEss Enh
ARID1A	chr1:27016849-27017550	-0.392301646	NonEss Enh
ARID3A	chr19:980333-980838	-0.315121717	NonEss Enh
ARID4A	chr14:58747996-58748526	-0.285657511	NonEss Enh
ARID5B	chr10:63656849-63657550	-0.704254873	NonEss Enh
ARID5B	chr10:63539799-63540500	-0.704254873	NonEss Enh
ARID5B	chr10:63511949-63512650	-0.704254873	NonEss Enh
ARL15	chr5:53609001-53609300	-0.196313477	NonEss Enh
ARL15	chr5:53620158-53620710	-0.196313477	NonEss Enh
ARL15	chr5:53619318-53619619	-0.196313477	NonEss Enh
ARL15	chr5:53685693-53686200	-0.196313477	NonEss Enh
ARL15	chr5:53621799-53622108	-0.196313477	NonEss Enh
ARL2BP	chr16:57300024-57300400	-0.080215576	NonEss Enh
ARL3	chr10:104470393-104471030	0.234922913	NonEss Enh
ARL3	chr10:104478001-104478400	0.234922913	NonEss Enh
ARL4A	chr7:12755249-12755857	0.269714777	NonEss Enh
ARL4A	chr7:12771280-12771844	0.269714777	NonEss Enh
ARL4A	chr7:12758699-12759400	0.269714777	NonEss Enh
ARL4C	chr2:234766132-234766736	-0.315990314	NonEss Enh
ARL4D	chr17:41445580-41445770	-0.398590111	NonEss Enh
ARL4D	chr17:41444928-41445200	-0.398590111	NonEss Enh
ARL4D	chr17:41481501-41481744	-0.398590111	NonEss Enh
ARL4D	chr17:41481301-41481490	-0.398590111	NonEss Enh
ARL5A	chr2:152624120-152624600	-0.127606164	NonEss Enh
ARL6	chr3:98302334-98302967	0.114181457	NonEss Enh
ARL6IP1	chr16:18815180-18815830	0.385170547	NonEss Enh
ARL8A	chr1:202134481-202134829	-0.367630228	NonEss Enh
ARL8B	chr3:4782749-4783450	-0.109342151	NonEss Enh
ARL8B	chr3:5027749-5028450	-0.109342151	NonEss Enh
ARL8B	chr3:5036749-5037450	-0.109342151	NonEss Enh
ARL8B	chr3:5030849-5031550	-0.109342151	NonEss Enh
ARL8B	chr3:5470548-5471013	-0.109342151	NonEss Enh
ARL8B	chr3:4910062-4910763	-0.109342151	NonEss Enh
ARL8B	chr3:5028500-5028900	-0.109342151	NonEss Enh
ARMC1	chr8:67025721-67025939	-0.256068708	NonEss Enh
ARMC10	chr7:102632049-102632462	0.332167017	NonEss Enh
ARMC10	chr7:102633539-102634240	0.332167017	NonEss Enh
ARMC3	chr10:22919425-22919949	-0.017330435	NonEss Enh
ARMC5	chr16:31464701-31465110	-0.264563177	NonEss Enh
ARMC6	chr19:19171020-19171210	-0.082730185	NonEss Enh
ARMC7	chr17:73067999-73068479	-1462781013	NonEss Enh
ARMC9	chr2:232046799-232047481	0.393686447	NonEss Enh
ARMC9	chr2:232046399-232047100	0.393686447	NonEss Enh
ARMC9	chr2:231523899-231524594	0.393686447	NonEss Enh
ARNT	chr1:150949601-150950206	0.0757359	NonEss Enh
ARNTL	chr11:12222499-12223200	-0.135772101	NonEss Enh
ARNTL	chr11:13126449-13127150	-0.135772101	NonEss Enh
ARPC1B	chr7:98978120-98978400	-0.450593654	NonEss Enh
ARPC1B	chr7:98976864-98977357	-0.450593654	NonEss Enh
ARPC2	chr2:219271480-219271790	-0.620967695	NonEss Enh
ARPC5	chr1:183614680-183614830	-0.056371823	NonEss Enh
ARPP19	chr15:52857577-52858000	0.233116577	NonEss Enh
ARRB1	chr11:75246074-75246375	-0.190067184	NonEss Enh
ARRB2	chr17:4625096-4625378	0.121969694	NonEss Enh
ARRDC2	chr19:18132301-18132510	-0.356037705	NonEss Enh
ARRDC4	chr15:98619399-98620100	0.289645232	NonEss Enh
ARSB	chr5:77779601-77780290	0.256433773	NonEss Enh
ARSI	chr5:149082840-149083000	-0.055177235	NonEss Enh
ARSI	chr5:149082260-149082817	-0.055177235	NonEss Enh
ARV1	chr1:231120901-231121110	-0.110148629	NonEss Enh
ASAH2	chr10:52337801-52338231	-0.197937197	NonEss Enh
ASAH2	chr10:52314940-52315630	-0.197937197	NonEss Enh
ASAH2	chr10:52085098-52085799	-0.197937197	NonEss Enh
ASAH2	chr10:52075674-52076000	-0.197937197	NonEss Enh
ASAH2B	chr10:52337801-52338231	0.116414904	NonEss Enh
ASAH2B	chr10:52085098-52085799	0.116414904	NonEss Enh
ASAP2	chr2:9374780-9375230	0.091030454	NonEss Enh
ASAP2	chr2:9341660-9341970	0.091030454	NonEss Enh
ASAP3	chr1:23805439-23806000	-0.07717187	NonEss Enh
ASB1	chr2:239330001-239330388	-0.010287487	NonEss Enh
ASB13	chr10:7070900-7071459	0.113234451	NonEss Enh
ASB13	chr10:7069076-7069700	0.113234451	NonEss Enh
ASB13	chr10:4891100-4891380	0.113234451	NonEss Enh
ASB15	chr7:123368440-123368610	0.204463771	NonEss Enh
ASB16	chr17:42173303-42173700	-0.188107816	NonEss Enh
ASB16	chr17:42245880-42246030	-0.188107816	NonEss Enh
ASB3	chr2:54304640-54304800	-0.431748891	NonEss Enh
ASB6	chr9:132552901-132553060	-0.12062917	NonEss Enh
ASB7	chr15:101708375-101708676	0.096591917	NonEss Enh
ASCC1	chr10:74019749-74020450	-0.452517121	NonEss Enh
ASCC1	chr10:74004499-74005084	-0.452517121	NonEss Enh
ASCC1	chr10:74068133-74068633	-0.452517121	NonEss Enh
ASCC2	chr22:30176783-30177282	0.125426434	NonEss Enh
ASF1A	chr6:119948100-119948500	-0.461661359	NonEss Enh
ASF1A	chr6:119217457-119217758	-0.461661359	NonEss Enh
ASF1A	chr6:119948449-119949150	-0.461661359	NonEss Enh
ASF1A	chr6:119634101-119634710	-0.461661359	NonEss Enh
ASIC1	chr12:50464306-50464756	-0.088673974	NonEss Enh
ASIC4	chr2:220384805-220385106	0.076397385	NonEss Enh
ASIC4	chr2:220390559-220390964	0.076397385	NonEss Enh
ASIC4	chr2:220385843-220386400	0.076397385	NonEss Enh
ASIC4	chr2:220374749-220375450	0.076397385	NonEss Enh
ASNSD1	chr2:190477801-190478141	0.142277769	NonEss Enh
ASPH	chr8:62624740-62625000	0.225077477	NonEss Enh
ASPHD2	chr22:27028588-27028889	-0.066352595	NonEss Enh
ASPHD2	chr22:26800689-26801148	-0.066352595	NonEss Enh
ASPM	chr1:197065367-197065700	-0.079825411	NonEss Enh
ASPRV1	chr2:70160373-70161000	-0.282130512	NonEss Enh
ASPRV1	chr2:70202599-70203300	-0.282130512	NonEss Enh
ASPRV1	chr2:70237080-70237230	-0.282130512	NonEss Enh
ASTN2	chr9:119233301-119233921	0.157490227	NonEss Enh
ASTN2	chr9:119227921-119228300	0.157490227	NonEss Enh
ASTN2	chr9:119227500-119227800	0.157490227	NonEss Enh
ASXL1	chr20:30943040-30943200	0.033421238	NonEss Enh
ATAD1	chr10:89260480-89260822	0.239636379	NonEss Enh
ATF3	chr1:212731399-212732000	-0.33059989	NonEss Enh
ATF6	chr1:161509462-161509800	-0.031649114	NonEss Enh
ATF7	chr12:54017249-54017950	-0.106782083	NonEss Enh
ATF7IP	chr12:14413401-14413900	-0.40631482	NonEss Enh
ATF7IP	chr12:14437260-14437912	-0.40631482	NonEss Enh
ATF7IP2	chr16:10451756-10452057	0.278361456	NonEss Enh
ATG10	chr5:81147049-81147750	-0.181417235	NonEss Enh
ATG10	chr5:81148499-81149200	-0.181417235	NonEss Enh
ATG13	chr11:46619213-46619514	-0.111534383	NonEss Enh
ATG13	chr11:46264080-46264230	-0.111534383	NonEss Enh
ATG13	chr11:46264430-46265131	-0.111534383	NonEss Enh
ATG13	chr11:46633880-46634212	-0.111534383	NonEss Enh
ATG14	chr14:55569701-55570249	-0.263058678	NonEss Enh
ATG14	chr14:55574299-55575000	-0.263058678	NonEss Enh
ATG16L2	chr11:72498519-72499035	-0.237054567	NonEss Enh
ATG16L2	chr11:72487907-72488208	-0.237054567	NonEss Enh
ATG2B	chr14:97383840-97384181	0.158887009	NonEss Enh
ATG4B	chr2:243040364-243040703	0.261519694	NonEss Enh
ATG7	chr3:11330701-11331266	-0.288742908	NonEss Enh
ATIC	chr2:216658338-216658900	-0.4156202	NonEss Enh
ATL2	chr2:38591480-38591888	-0.913361136	NonEss Enh
ATN1	chr12:7073649-7074350	0.062947851	NonEss Enh
ATN1	chr12:7071228-7071700	0.062947851	NonEss Enh
ATP13A3	chr3:194292199-194292900	-0.275201816	NonEss Enh
ATP13A3	chr3:194292849-194293550	-0.275201816	NonEss Enh
ATP13A3	chr3:193973560-193973950	-0.275201816	NonEss Enh
ATP1A1	chr1:117367949-117368650	-0.885642179	NonEss Enh
ATP1A1	chr1:116920539-116921240	-0.885642179	NonEss Enh
ATP1A1	chr1:118156399-118157100	-0.885642179	NonEss Enh
ATP1A1	chr1:117047100-117047300	-0.885642179	NonEss Enh
ATP1B2	chr17:7745799-7746500	-0.088199861	NonEss Enh
ATP2A2	chr12:110707301-110707743	-0.526129551	NonEss Enh
ATP2A2	chr12:110707849-110708550	-0.526129551	NonEss Enh
ATP2A2	chr12:110517291-110517592	-0.526129551	NonEss Enh
ATP2A3	chr17:3877578-3877879	0.03678159	NonEss Enh
ATP2B4	chr1:203661961-203662662	0.124556882	NonEss Enh
ATP2B4	chr1:203642701-203643376	0.124556882	NonEss Enh
ATP2B4	chr1:203643400-203643600	0.124556882	NonEss Enh
ATP5A1	chr18:43640560-43640900	-127100384	NonEss Enh
ATP5C1	chr10:7070900-7071459	-0.136808992	NonEss Enh
ATP5C1	chr10:7069076-7069700	-0.136808992	NonEss Enh
ATP5C1	chr10:7839539-7839840	-0.136808992	NonEss Enh
ATP5D	chr19:1207901-1208130	-0.520821578	NonEss Enh
ATP5E	chr20:57589601-57589973	-0.497087319	NonEss Enh
ATP5F1	chr1:112050399-112051100	-1301539837	NonEss Enh
ATP5H	chr17:73029460-73029890	-0.60808143	NonEss Enh
ATP5S	chr14:50328399-50329100	0.152437512	NonEss Enh
ATP5S	chr14:50437699-50438400	0.152437512	NonEss Enh
ATP5SL	chr19:42772299-42773000	-0.089947434	NonEss Enh
ATP6AP1L	chr5:81653001-81653410	-0.140346027	NonEss Enh
ATP6V0A1	chr17:40464283-40464584	-0.412494314	NonEss Enh
ATP6V0A1	chr17:40471666-40472301	-0.412494314	NonEss Enh
ATP6V0A1	chr17:40464766-40465253	-0.412494314	NonEss Enh
ATP6V0A2	chr12:124198901-124199070	-0.245263104	NonEss Enh
ATP6V0B	chr1:44501303-44501911	-0.746315897	NonEss Enh
ATP6V0C	chr16:2561393-2561784	-2187905509	NonEss Enh
ATP6V0D1	chr16:67555049-67555750	-1149006581	NonEss Enh
ATP6V1B2	chr8:21817862-21818450	-1312890331	NonEss Enh
ATP6V1B2	chr8:20061228-20061529	-1312890331	NonEss Enh
ATP6V1C1	chr8:103937401-103937702	-0.266686502	NonEss Enh
ATP6V1E1	chr22:18115894-18116595	-0.263638513	NonEss Enh
ATP6V1E1	chr22:18115894-18116595	-0.263638513	NonEss Enh
ATP6V1F	chr7:128472480-128473100	-0.514575387	NonEss Enh
ATP6V1H	chr8:55065599-55066300	-0.716061765	NonEss Enh
ATP7B	chr13:52573370-52573671	-0.074775251	NonEss Enh
ATP7B	chr13:52570094-52570795	-0.074775251	NonEss Enh
ATP7B	chr13:52570094-52570795	-0.074775251	NonEss Enh
ATP8B4	chr15:50429510-50430036	0.141877527	NonEss Enh
ATPAF1	chr1:46908765-46908942	0.181969446	NonEss Enh
ATPAF2	chr17:17936801-17937100	-0.836670308	NonEss Enh
ATRAID	chr2:27304076-27304400	-0.178445142	NonEss Enh
ATXN1	chr6:16320080-16320781	-0.339687485	NonEss Enh
ATXN1L	chr16:71871101-71871472	-0.346698568	NonEss Enh
ATXN2	chr12:112073679-112073900	0.293273885	NonEss Enh
ATXN7	chr3:65025149-65025850	-0.220060059	NonEss Enh
ATXN7L1	chr7:105659001-105659169	0.025008664	NonEss Enh
ATXN7L3B	chr12:76508201-76508450	-0.089646238	NonEss Enh
ATXN7L3B	chr12:76337954-76338655	-0.089646238	NonEss Enh
ATXN7L3B	chr12:74564347-74564700	-0.089646238	NonEss Enh
AUH	chr9:93956099-93956800	0.123760358	NonEss Enh
AUH	chr9:93955119-93955600	0.123760358	NonEss Enh
AUH	chr9:93955599-93956300	0.123760358	NonEss Enh
AUH	chr9:93955599-93956300	0.123760358	NonEss Enh
AUH	chr9:94662849-94663550	0.123760358	NonEss Enh
AURKA	chr20:54997601-54998207	-1338911077	NonEss Enh
AURKA	chr20:54994031-54994400	-1338911077	NonEss Enh
AVEN	chr15:34940400-34940936	0.076855664	NonEss Enh
AVIL	chr12:58204401-58204590	-0.378141026	NonEss Enh
AVL9	chr7:32541280-32541490	0.081311971	NonEss Enh
AVL9	chr7:32540801-32541230	0.081311971	NonEss Enh
AVL9	chr7:32540801-32541230	0.081311971	NonEss Enh
AVPI1	chr10:99408765-99409324	0.0920956	NonEss Enh
AVPI1	chr10:99449219-99449705	0.0920956	NonEss Enh
AVPI1	chr10:99424136-99424617	0.0920956	NonEss Enh
AVPR1B	chr1:206846101-206846400	0.118468334	NonEss Enh
AVPR1B	chr1:206846601-206847200	0.118468334	NonEss Enh
AVPR1B	chr1:207197499-207198200	0.118468334	NonEss Enh
AVPR1B	chr1:206845401-206845712	0.118468334	NonEss Enh
AXDND1	chr1:179016139-179016800	0.049106661	NonEss Enh
AXDND1	chr1:178986149-178986850	0.049106661	NonEss Enh
AXDND1	chr1:178986921-178987400	0.049106661	NonEss Enh
AXDND1	chr1:179016599-179017300	0.049106661	NonEss Enh
AXIN1	chr16:163399-164100	-0.042556406	NonEss Enh
AXIN1	chr16:193001-193349	-0.042556406	NonEss Enh
AXIN2	chr17:64504358-64504659	0.066901321	NonEss Enh
AXIN2	chr17:64503644-64504345	0.066901321	NonEss Enh
AZIN1	chr8:103937401-103937702	0.045889229	NonEss Enh
B3GALNT2	chr1:235110259-235110700	0.104363542	NonEss Enh
B3GALNT2	chr1:235110699-235111400	0.104363542	NonEss Enh
B3GALT1	chr2:169654902-169655203	0.207051312	NonEss Enh
B3GALT2	chr1:194829700-194830100	0.398987281	NonEss Enh
B3GALT2	chr1:193083126-193083427	0.398987281	NonEss Enh
B3GNT4	chr12:122371800-122372000	0.02582631	NonEss Enh
B3GNT4	chr12:122582599-122583300	0.02582631	NonEss Enh
B3GNT6	chr11:75246074-75246375	0.821005243	NonEss Enh
B3GNT8	chr19:41857248-41857800	0.088490732	NonEss Enh
B3GNT8	chr19:42772299-42773000	0.088490732	NonEss Enh
B3GNT9	chr16:66933901-66934470	-0.165657739	NonEss Enh
B3GNTL1	chr17:81031293-81031994	0.037176747	NonEss Enh
B3GNTL1	chr17:80843701-80844398	0.037176747	NonEss Enh
B4GALNT1	chr12:57932724-57933425	-0.008018857	NonEss Enh
B4GALT1	chr9:33159065-33159579	-0.082456345	NonEss Enh
B4GALT2	chr1:44501303-44501911	-0.579039569	NonEss Enh
B4GALT4	chr3:118930201-118930520	0.139686337	NonEss Enh
B4GALT5	chr20:48293134-48293835	0.114104844	NonEss Enh
B4GALT5	chr20:48317640-48318200	0.114104844	NonEss Enh
B4GALT5	chr20:48406831-48407200	0.114104844	NonEss Enh
B4GALT5	chr20:48294824-48295525	0.114104844	NonEss Enh
B4GALT5	chr20:48381674-48382000	0.114104844	NonEss Enh
B4GALT5	chr20:48295601-48295810	0.114104844	NonEss Enh
B9D2	chr19:41857248-41857800	-0.133508714	NonEss Enh
BACH1	chr21:31014178-31014600	0.068287336	NonEss Enh
BACH1	chr21:30687520-30688030	0.068287336	NonEss Enh
BACH1	chr21:30688475-30689176	0.068287336	NonEss Enh
BACH2	chr6:90995080-90995763	-0.121588171	NonEss Enh
BACH2	chr6:91168037-91168338	-0.121588171	NonEss Enh
BACH2	chr6:91175938-91176639	-0.121588171	NonEss Enh
BACH2	chr6:90994049-90994750	-0.121588171	NonEss Enh
BACH2	chr6:91078599-91079299	-0.121588171	NonEss Enh
BAG3	chr10:121427343-121427700	-0.211061542	NonEss Enh
BAG4	chr8:38011422-38011904	-0.207173716	NonEss Enh
BAIAP2	chr17:79068460-79069000	0.236066196	NonEss Enh
BAIAP2	chr17:78997375-78997918	0.236066196	NonEss Enh
BAMBI	chr10:29098999-29099700	-0.247921087	NonEss Enh
BAMBI	chr10:29128656-29129233	-0.247921087	NonEss Enh
BANP	chr16:87989678-87990150	-0.456015448	NonEss Enh
BANP	chr16:87886993-87887490	-0.456015448	NonEss Enh
BANP	chr16:87421849-87422550	-0.456015448	NonEss Enh
BATF	chr14:76005949-76006650	-0.079498266	NonEss Enh
BATF	chr14:75725799-75726500	-0.079498266	NonEss Enh
BATF3	chr1:212415499-212416200	0.205921326	NonEss Enh
BATF3	chr1:212731399-212732000	0.205921326	NonEss Enh
BATF3	chr1:212895000-212895200	0.205921326	NonEss Enh
BAZ1A	chr14:35836960-35837450	-0.26957946	NonEss Enh
BAZ2A	chr12:57025749-57026450	-0.597427738	NonEss Enh
BAZ2B	chr2:160468788-160469443	-0.104638415	NonEss Enh
BBIP1	chr10:112617314-112618015	0.496178531	NonEss Enh
BBS10	chr12:76507595-76507900	-0.008796338	NonEss Enh
BBS10	chr12:76100499-76101118	-0.008796338	NonEss Enh
BBS10	chr12:76100049-76100750	-0.008796338	NonEss Enh
BBS10	chr12:76099599-76100300	-0.008796338	NonEss Enh
BBS10	chr12:76508201-76508450	-0.008796338	NonEss Enh
BBS10	chr12:76337954-76338655	-0.008796338	NonEss Enh
BBS12	chr4:123523466-123524150	-0.28754603	NonEss Enh
BBS7	chr4:122910686-122911185	-0.101349364	NonEss Enh
BBS7	chr4:123523466-123524150	-0.101349364	NonEss Enh
BBX	chr3:107823009-107823710	-0.016708008	NonEss Enh
BCAM	chr19:45198697-45198998	-0.565652677	NonEss Enh
BCAP29	chr7:106647549-106648250	0.117828773	NonEss Enh
BCAR1	chr16:75095999-75096700	0.055104208	NonEss Enh
BCAR1	chr16:75096649-75097350	0.055104208	NonEss Enh
BCAR1	chr16:75095567-75096000	0.055104208	NonEss Enh
BCAR3	chr1:95550745-95551319	-0.165974551	NonEss Enh
BCAR3	chr1:94137451-94138108	-0.165974551	NonEss Enh
BCAS1	chr20:52354898-52355570	-0.235907315	NonEss Enh
BCAS1	chr20:52369850-52370421	-0.235907315	NonEss Enh
BCAS1	chr20:52446399-52447100	-0.235907315	NonEss Enh
BCAS1	chr20:52259199-52259900	-0.235907315	NonEss Enh
BCAS1	chr20:52445049-52445750	-0.235907315	NonEss Enh
BCAS1	chr20:52369245-52369719	-0.235907315	NonEss Enh
BCAS1	chr20:52445849-52446550	-0.235907315	NonEss Enh
BCAS1	chr20:52444599-52445300	-0.235907315	NonEss Enh
BCAS1	chr20:52239901-52240300	-0.235907315	NonEss Enh
BCAS1	chr20:52551008-52551709	-0.235907315	NonEss Enh
BCAS3	chr17:57863799-57864500	-0.625199369	NonEss Enh
BCAS4	chr20:49407218-49407600	0.207553235	NonEss Enh
BCAT1	chr12:25099724-25100100	0.085981128	NonEss Enh
BCAT2	chr19:49309980-49310200	-0.098219578	NonEss Enh
BCKDHA	chr19:41857248-41857800	0.035255713	NonEss Enh
BCKDHA	chr19:42772299-42773000	0.035255713	NonEss Enh
BCKDK	chr16:31140001-31140200	-0.458795805	NonEss Enh
BCL10	chr1:85710031-85710732	0.215175975	NonEss Enh
BCL2	chr18:60117949-60118650	-0.356511465	NonEss Enh
BCL2	chr18:60193401-60193790	-0.356511465	NonEss Enh
BCL2	chr18:60331001-60331584	-0.356511465	NonEss Enh
BCL2L13	chr22:18115894-18116595	0.366959841	NonEss Enh
BCL2L13	chr22:18115894-18116595	0.366959841	NonEss Enh
BCL2L2	chr14:23476323-23476918	0.143955933	NonEss Enh
BCL2L2-PABPN1	chr14:23476323-23476918	-0.365440967	NonEss Enh
BCL3	chr19:45198697-45198998	-0.404914874	NonEss Enh
BCL3	chr19:45245094-45245500	-0.404914874	NonEss Enh
BCL6	chr3:187465805-187466106	-0.169321256	NonEss Enh
BCL7A	chr12:122371800-122372000	-0.054629606	NonEss Enh
BCL7A	chr12:122582599-122583300	-0.054629606	NonEss Enh
BCL7A	chr12:122331021-122331322	-0.054629606	NonEss Enh
BCL7B	chr7:72974371-72974700	-0.35442788	NonEss Enh
BCL9L	chr11:118790349-118791050	-0.170770611	NonEss Enh
BCL9L	chr11:118789071-118789772	-0.170770611	NonEss Enh
BCL9L	chr11:118799753-118800100	-0.170770611	NonEss Enh
BCL9L	chr11:118798499-118799200	-0.170770611	NonEss Enh
BCL9L	chr11:118758328-118758800	-0.170770611	NonEss Enh
BCO1	chr16:80004249-80004950	0.088496327	NonEss Enh
BCR	chr22:23565849-23566550	-0.65078602	NonEss Enh
BCR	chr22:23529500-23529670	-0.65078602	NonEss Enh
BCR	chr22:23525185-23525886	-0.65078602	NonEss Enh
BCS1L	chr2:219271480-219271790	-0.838687677	NonEss Enh
BDP1	chr5:71893520-71893900	-1033848345	NonEss Enh
BEND6	chr6:56815892-56816193	0.042135518	NonEss Enh
BEND6	chr6:56779799-56780500	0.042135518	NonEss Enh
BEND6	chr6:56755419-56755720	0.042135518	NonEss Enh
BEND6	chr6:56814860-56815163	0.042135518	NonEss Enh
BEND7	chr10:13459582-13459883	-0.013813367	NonEss Enh
BEST1	chr11:61637049-61637750	0.147094461	NonEss Enh
BEST1	chr11:61739676-61739834	0.147094461	NonEss Enh
BEST1	chr11:61738842-61739543	0.147094461	NonEss Enh
BEST1	chr11:61602110-61602411	0.147094461	NonEss Enh
BET1L	chr11:268073-268400	-0.062638167	NonEss Enh
BHLHE40	chr3:4910062-4910763	0.011011398	NonEss Enh
BHLHE40	chr3:4782749-4783450	0.011011398	NonEss Enh
BHLHE40	chr3:5036749-5037450	0.011011398	NonEss Enh
BHLHE40	chr3:5030849-5031550	0.011011398	NonEss Enh
BHLHE40	chr3:5028500-5028900	0.011011398	NonEss Enh
BHLHE40	chr3:5044101-5044410	0.011011398	NonEss Enh
BHLHE40	chr3:5027749-5028450	0.011011398	NonEss Enh
BICD1	chr12:31867899-31868600	-0.257392643	NonEss Enh
BIN3	chr8:22516149-22516850	0.214343227	NonEss Enh
BIN3	chr8:22530643-22531344	0.214343227	NonEss Enh
BIN3	chr8:22516149-22516850	0.214343227	NonEss Enh
BLMH	chr17:28431656-28432225	0.219308129	NonEss Enh
BLOC1S4	chr4:6734242-6734676	0.034515372	NonEss Enh
BLOC1S4	chr4:6917870-6918300	0.034515372	NonEss Enh
BLOC1S5	chr6:7201449-7202150	0.170252661	NonEss Enh
BLOC1S5	chr6:7697999-7698700	0.170252661	NonEss Enh
BLVRA	chr7:43819101-43819400	-0.107036289	NonEss Enh
BLVRA	chr7:43806009-43806403	-0.107036289	NonEss Enh
BLZF1	chr1:169340689-169340990	0.08528519	NonEss Enh
BMF	chr15:40390201-40390500	-0.179328832	NonEss Enh
BMF	chr15:40390901-40391300	-0.179328832	NonEss Enh
BMI1	chr10:22628901-22629542	-0.450071796	NonEss Enh
BMP1	chr8:21817862-21818450	0.024602775	NonEss Enh
BMP1	chr8:22068101-22068572	0.024602775	NonEss Enh
BMP1	chr8:22026160-22026330	0.024602775	NonEss Enh
BMP10	chr2:68878606-68879000	-0.594320789	NonEss Enh
BMP6	chr6:7201449-7202150	-0.073113817	NonEss Enh
BMP6	chr6:7697999-7698700	-0.073113817	NonEss Enh
BMP8A	chr1:40850001-40850409	-0.006925358	NonEss Enh
BMP8B	chr1:40850001-40850409	-0.171560697	NonEss Enh
BNIP1	chr5:173344949-173345650	-0.255156328	NonEss Enh
BNIP2	chr15:58623844-58624400	-0.053750522	NonEss Enh
BNIP2	chr15:58624249-58624851	-0.053750522	NonEss Enh
BNIP3	chr10:134498001-134498190	0.255789722	NonEss Enh
BNIP3L	chr8:26243140-26243698	0.194279397	NonEss Enh
BNIPL	chr1:150949601-150950206	-0.371997047	NonEss Enh
BOD1	chr5:173344949-173345650	0.110074631	NonEss Enh
BOD1	chr5:173280098-173280753	0.110074631	NonEss Enh
BOK	chr2:243040364-243040703	-0.37117134	NonEss Enh
BOLA3	chr2:74276449-74276889	0.091902911	NonEss Enh
BPHL	chr6:3162001-3162400	0.152242752	NonEss Enh
BPI	chr20:36787253-36787570	-0.19586603	NonEss Enh
BPI	chr20:36741932-36742300	-0.19586603	NonEss Enh
BPI	chr20:36788360-36788908	-0.19586603	NonEss Enh
BPI	chr20:37575901-37576110	-0.19586603	NonEss Enh
BPI	chr20:37576940-37577322	-0.19586603	NonEss Enh
BPNT1	chr1:220080399-220081100	-0.212147374	NonEss Enh
BPNT1	chr1:220080202-220080700	-0.212147374	NonEss Enh
BRAF	chr7:139615999-139616700	-0.231508057	NonEss Enh
BRAF	chr7:139615599-139616300	-0.231508057	NonEss Enh
BRAP	chr12:112073679-112073900	-0.011378722	NonEss Enh
BRCA2	chr13:34116599-34117300	0.194176735	NonEss Enh
BRD1	chr22:50364482-50364783	0.06351961	NonEss Enh
BRD3	chr9:137029832-137030133	0.201437545	NonEss Enh
BRD7	chr16:50262036-50262737	-0.107136873	NonEss Enh
BRD7	chr16:50367792-50368493	-0.107136873	NonEss Enh
BRD7	chr16:50278857-50279558	-0.107136873	NonEss Enh
BRD7	chr16:50297272-50297700	-0.107136873	NonEss Enh
BRF2	chr8:37748675-37749370	-0.620865429	NonEss Enh
BRF2	chr8:37643801-37644016	-0.620865429	NonEss Enh
BRI3BP	chr12:125401675-125402350	0.031070806	NonEss Enh
BRI3BP	chr12:125405760-125406210	0.031070806	NonEss Enh
BRIX1	chr5:34587449-34588150	-0.283286848	NonEss Enh
BRIX1	chr5:34924160-34924822	-0.283286848	NonEss Enh
BRMS1	chr11:66079115-66079590	-0.400180303	NonEss Enh
BRMS1	chr11:66079953-66080654	-0.400180303	NonEss Enh
BRMS1L	chr14:35836960-35837450	-0.144572193	NonEss Enh
BROX	chr1:223407188-223407537	0.037560081	NonEss Enh
BROX	chr1:223406980-223407130	0.037560081	NonEss Enh
BROX	chr1:223406440-223406600	0.037560081	NonEss Enh
BRPF3	chr6:36086201-36086837	0.099782807	NonEss Enh
BRWD1	chr21:40802056-40802500	-0.014004107	NonEss Enh
BSDC1	chr1:32866471-32866772	-0.28900249	NonEss Enh
BSDC1	chr1:32856900-32857455	-0.28900249	NonEss Enh
BSDC1	chr1:32856900-32857455	-0.28900249	NonEss Enh
BSG	chr19:555999-556300	-1106616598	NonEss Enh
BSN	chr3:49538101-49538800	-0.01897365	NonEss Enh
BSND	chr1:54842401-54842890	-0.193442904	NonEss Enh
BTAF1	chr10:93368401-93368870	-0.282204852	NonEss Enh
BTAF1	chr10:93367794-93368011	-0.282204852	NonEss Enh
BTAF1	chr10:93369000-93369340	-0.282204852	NonEss Enh
BTBD10	chr11:12222499-12223200	0.222165399	NonEss Enh
BTBD11	chr12:109083299-109084000	-0.548058431	NonEss Enh
BTBD11	chr12:109084599-109085300	-0.548058431	NonEss Enh
BTBD11	chr12:109085299-109086000	-0.548058431	NonEss Enh
BTBD2	chr19:2059562-2059930	-0.201425011	NonEss Enh
BTBD2	chr19:2035180-2035481	-0.201425011	NonEss Enh
BTBD7	chr14:93789619-93789920	0.198283596	NonEss Enh
BTBD8	chr1:92198098-92198730	-0.146573104	NonEss Enh
BTF3	chr5:71893520-71893900	-0.026886166	NonEss Enh
BTG1	chr12:92471889-92472518	-0.132294258	NonEss Enh
BTG1	chr12:92797275-92797900	-0.132294258	NonEss Enh
BTG1	chr12:93710014-93710459	-0.132294258	NonEss Enh
BTG2	chr1:203280831-203281300	-0.327583193	NonEss Enh
BTN2A2	chr6:26350660-26351310	-0.071363463	NonEss Enh
BTN3A2	chr6:26350660-26351310	-0.041587746	NonEss Enh
BTNL8	chr5:180588440-180588869	-0.106282379	NonEss Enh
BUB1B	chr15:40390901-40391300	-0.556764858	NonEss Enh
BUB3	chr10:124898803-124899311	-116597102	NonEss Enh
BUD13	chr11:117873499-117874200	-0.051785642	NonEss Enh
BUD13	chr11:117872760-117873200	-0.051785642	NonEss Enh
BUD31	chr7:98978120-98978400	-2358689336	NonEss Enh
BZW1	chr2:201659709-201660410	-0.173050858	NonEss Enh
BZW2	chr7:16688260-16688430	0.205428516	NonEss Enh
BZW2	chr7:16707701-16708004	0.205428516	NonEss Enh
BZW2	chr7:16697586-16697887	0.205428516	NonEss Enh
C10orf10	chr10:45966160-45966517	-0.079402973	NonEss Enh
C10orf111	chr10:15492849-15493550	-0.063889274	NonEss Enh
C10orf128	chr10:50369801-50370048	0.2381159	NonEss Enh
C10orf128	chr10:50433104-50433700	0.2381159	NonEss Enh
C10orf25	chr10:45966160-45966517	-0.257508174	NonEss Enh
C10orf35	chr10:70982100-70982470	-0.043522722	NonEss Enh
C10orf53	chr10:49678299-49679000	-0.227776028	NonEss Enh
C10orf53	chr10:52085098-52085799	-0.227776028	NonEss Enh
C10orf55	chr10:75716349-75717050	-0.271470535	NonEss Enh
C10orf55	chr10:75692001-75692400	-0.271470535	NonEss Enh
C10orf55	chr10:75700549-75701250	-0.271470535	NonEss Enh
C10orf55	chr10:75679878-75680200	-0.271470535	NonEss Enh
C10orf55	chr10:75781116-75781817	-0.271470535	NonEss Enh
C11orf16	chr11:9385639-9386340	0.111510408	NonEss Enh
C11orf16	chr11:8935613-8936314	0.111510408	NonEss Enh
C11orf16	chr11:9009898-9010548	0.111510408	NonEss Enh
C11orf24	chr11:68037201-68037410	0.138165766	NonEss Enh
C11orf49	chr11:46264080-46264230	-0.189723832	NonEss Enh
C11orf49	chr11:46264430-46265131	-0.189723832	NonEss Enh
C11orf52	chr11:111794080-111794630	0.085196352	NonEss Enh
C11orf54	chr11:93451401-93451800	0.335203775	NonEss Enh
C11orf57	chr11:111913299-111914000	-0.099919498	NonEss Enh
C11orf57	chr11:111912836-111913400	-0.099919498	NonEss Enh
C11orf71	chr11:114086651-114087352	0.378537572	NonEss Enh
C11orf71	chr11:114086651-114087352	0.378537572	NonEss Enh
C11orf88	chr11:111569992-111570125	0.309945868	NonEss Enh
C11orf91	chr11:33966370-33966804	-0.26775212	NonEss Enh
C11orf91	chr11:33963101-33963710	-0.26775212	NonEss Enh
C11orf94	chr11:45901701-45902230	0.20967991	NonEss Enh
C11orf94	chr11:46264430-46265131	0.20967991	NonEss Enh
C11orf94	chr11:46259024-46259725	0.20967991	NonEss Enh
C11orf94	chr11:46016884-46017436	0.20967991	NonEss Enh
C11orf94	chr11:46264080-46264230	0.20967991	NonEss Enh
C11orf94	chr11:46015449-46016150	0.20967991	NonEss Enh
C12orf10	chr12:53764562-53765263	-0.381581439	NonEss Enh
C12orf10	chr12:53718840-53719216	-0.381581439	NonEss Enh
C12orf10	chr12:53703543-53704017	-0.381581439	NonEss Enh
C12orf29	chr12:89968584-89969100	0.095928665	NonEss Enh
C12orf29	chr12:89787276-89787502	0.095928665	NonEss Enh
C12orf40	chr12:40493367-40493668	-0.198669755	NonEss Enh
C12orf45	chr12:104861099-104861662	-0.484757229	NonEss Enh
C12orf45	chr12:104997908-104998370	-0.484757229	NonEss Enh
C12orf45	chr12:104998420-104998600	-0.484757229	NonEss Enh
C12orf45	chr12:104992584-104993100	-0.484757229	NonEss Enh
C12orf49	chr12:117357501-117357808	-0.113292061	NonEss Enh
C12orf49	chr12:116796434-116797070	-0.113292061	NonEss Enh
C12orf57	chr12:7073649-7074350	0.161285906	NonEss Enh
C12orf57	chr12:7071228-7071700	0.161285906	NonEss Enh
C12orf66	chr12:64612405-64612800	-0.015053905	NonEss Enh
C12orf66	chr12:64612885-64613290	-0.015053905	NonEss Enh
C12orf66	chr12:65019073-65019774	-0.015053905	NonEss Enh
C12orf75	chr12:104992584-104993100	0.118422044	NonEss Enh
C14orf1	chr14:75725799-75726500	-0.241188595	NonEss Enh
C14orf119	chr14:23476323-23476918	-0.423439835	NonEss Enh
C14orf178	chr14:78292291-78292971	0.123122762	NonEss Enh
C14orf37	chr14:57476299-57477000	-0.103112349	NonEss Enh
C14orf37	chr14:58637563-58638149	-0.103112349	NonEss Enh
C14orf39	chr14:61569699-61570400	-0.043950357	NonEss Enh
C14orf39	chr14:61570399-61571019	-0.043950357	NonEss Enh
C14orf39	chr14:60798380-60798600	-0.043950357	NonEss Enh
C14orf93	chr14:23476323-23476918	-0.030035307	NonEss Enh
C14orf93	chr14:23489901-23490454	-0.030035307	NonEss Enh
C14orf93	chr14:23475277-23475687	-0.030035307	NonEss Enh
C15orf39	chr15:75335954-75336430	-0.180414367	NonEss Enh
C15orf41	chr15:36720514-36720900	-0.470593545	NonEss Enh
C15orf48	chr15:45461464-45461800	-0.083377963	NonEss Enh
C15orf52	chr15:40728699-40729400	-0.225137243	NonEss Enh
C15orf52	chr15:40622599-40623300	-0.225137243	NonEss Enh
C15orf53	chr15:39809701-39810012	-0.028399403	NonEss Enh
C15orf53	chr15:38880980-38881430	-0.028399403	NonEss Enh
C15orf53	chr15:38881701-38882138	-0.028399403	NonEss Enh
C15orf57	chr15:40851620-40851900	-0.442519494	NonEss Enh
C15orf65	chr15:55531749-55532450	0.098767657	NonEss Enh
C15orf65	chr15:55695698-55696163	0.098767657	NonEss Enh
C16orf52	chr16:22201849-22202550	0.14487931	NonEss Enh
C16orf58	chr16:31891424-31892125	-0.123026642	NonEss Enh
C16orf58	chr16:31464701-31465110	-0.123026642	NonEss Enh
C16orf62	chr16:19499576-19500100	0.221400791	NonEss Enh
C16orf70	chr16:66933901-66934470	0.029202449	NonEss Enh
C16orf72	chr16:9171140-9171490	-0.433167322	NonEss Enh
C16orf86	chr16:67555049-67555750	-0.029312603	NonEss Enh
C16orf95	chr16:87421849-87422550	0.123072549	NonEss Enh
C17orf51	chr17:21002957-21003290	-0.218225592	NonEss Enh
C17orf53	chr17:42173303-42173700	-0.401819615	NonEss Enh
C17orf62	chr17:80420165-80420374	-0.39024446	NonEss Enh
C17orf64	chr17:57863799-57864500	0.025844523	NonEss Enh
C17orf64	chr17:58465889-58466590	0.025844523	NonEss Enh
C17orf78	chr17:35084299-35085000	-0.004226751	NonEss Enh
C17orf80	chr17:71224649-71225350	0.409723195	NonEss Enh
C17orf97	chr17:504327-504810	0.142288912	NonEss Enh
C18orf25	chr18:43802997-43803200	0.005250929	NonEss Enh
C18orf25	chr18:43733101-43733707	0.005250929	NonEss Enh
C18orf54	chr18:53398599-53399300	0.297314658	NonEss Enh
C18orf54	chr18:53399299-53400000	0.297314658	NonEss Enh
C19orf12	chr19:30153500-30153807	-0.072538387	NonEss Enh
C19orf12	chr19:29096297-29096998	-0.072538387	NonEss Enh
C19orf25	chr19:1493301-1493550	-0.096753725	NonEss Enh
C19orf33	chr19:38761372-38761700	0.117112195	NonEss Enh
C1GALT1	chr7:7139801-7140115	-0.049883866	NonEss Enh
C1orf100	chr1:244530901-244531190	-0.170456467	NonEss Enh
C1orf116	chr1:207197499-207198200	-0.172345059	NonEss Enh
C1orf141	chr1:68199321-68199622	0.061377467	NonEss Enh
C1orf141	chr1:67944633-67945334	0.061377467	NonEss Enh
C1orf141	chr1:67614856-67615157	0.061377467	NonEss Enh
C1orf141	chr1:67223911-67224212	0.061377467	NonEss Enh
C1orf158	chr1:12508849-12509550	-0.21240483	NonEss Enh
C1orf159	chr1:1014850-1015352	-0.021110888	NonEss Enh
C1orf198	chr1:231120901-231121110	0.108147364	NonEss Enh
C1orf226	chr1:162342538-162343116	-0.254206253	NonEss Enh
C1orf226	chr1:162358749-162359237	-0.254206253	NonEss Enh
C1orf52	chr1:85710031-85710732	-0.138227999	NonEss Enh
C1orf56	chr1:150949601-150950206	-0.241443613	NonEss Enh
[truncated: 9,076 more rows]

## Sheet: Fig.4
4c		Relative luciferase activity on PGL4.23	Rep1	Rep2	Rep3		Average	SD	P-value
		PGL4.23	1	1	1		1	0
		chr6R1	1.10877	0.690818	1.02966		0.943082	0.181277	0.68
		chr6R2	0.562263	0.96015	0.783326		0.76858	0.162771	0.1147
		chr6R3	1.24321	0.609069	0.549991		0.800756	0.31379	0.42
		chr10R1	1.03304	0.916714	0.530919		0.826892	0.214605	0.3176
		chr10R2	1.4064	1.14872	1.04933		1.20148	0.150474	0.1312
		chr10R3	1.89712	1.1918	1.42359		1.50417	0.293528	0.0721
		chr22R1	5.11289	3.89373	4.46174		4.48945	0.498106	0.0006
		chr22R2	7.4811	5.42719	5.41482		6.1077	0.971151	0.0017
		chr22R3	1.30631	1.25819	1.53068		1.36506	0.118749	0.0122
4d		Cell proliferation %	Day 0					Day 3					Day 6					Day 9					Day 12					P-value calculated by two-way ANNOVA
			Rep1	Rep2	Rep3	Average	SD	Rep1	Rep2	Rep3	Average	SD	Rep1	Rep2	Rep3	Average	SD	Rep1	Rep2	Rep3	Average	SD	Rep1	Rep2	Rep3	Average	SD
		K562 WT	1	1	1	1	0	0.918367	1.00379	1.05323	0.991798	0.0557081	0.934694	1.0019	1.03042	0.989003	0.0401288	0.92449	1.03226	1.02281	0.993187	0.0487291	0.922449	1.00759	1.04373	0.991255	0.0508406
		Ctrl_KO	1	1	1	1	0	0.990672	1.00207	0.992157	0.994965	0.00505763	1.03172	1	0.994118	1.00861	0.016513	0.914179	0.971074	0.988235	0.957829	0.0316506	0.908582	1.01446	0.97451	0.965852	0.0436572	0.803
		chr22 R1_KO	1	1	1	1	0	0.973196	1.03409	1.03488	1.01406	0.0288949	0.950515	0.988636	1.06512	1.00142	0.0476513	0.868041	0.925	1.02326	0.938766	0.0641095	0.810309	0.968182	1.00465	0.927714	0.0843423	0.7047
		chr22 R2_KO	1	1	1	1	0	0.974026	0.983114	0.947262	0.968134	0.0152179	0.928571	0.87242	0.896552	0.899181	0.0229988	0.84632	0.853659	0.882353	0.860777	0.0155477	0.794372	0.816135	0.817444	0.809317	0.0105812	0.0348
		chr22 R3_KO	1	1	1	1	0	0.9375	0.998175	1.02713	0.987602	0.037348	0.922414	1	0.97093	0.964448	0.0320043	0.896552	0.961679	0.959302	0.939178	0.0301565	0.877155	0.890511	0.943798	0.903821	0.0287888	0.3443
4e		Cell proliferation %	Day 0					Day 3					Day 6					Day 9					Day 12					P-value calculated by two-way ANNOVA
			Rep1	Rep2	Rep3	Average	SD	Rep1	Rep2	Rep3	Average	SD	Rep1	Rep2	Rep3	Average	SD	Rep1	Rep2	Rep3	Average	SD	Rep1	Rep2	Rep3	Average	SD
		K562 WT	1	1	1	1	0	0.991051	1.01711	0.994485	1.00088	0.0115603	1	0.996198	0.990809	0.995669	0.00377081	1.01342	1.01331	0.979779	1.00217	0.0158329	1.01119	1.01901	1.0386	1.02293	0.0115314
		Ctrl_KO	1	1	1	1	0	0.965235	1.01035	0.990329	0.988639	0.0184577	0.973415	1.06625	0.970986	1.00355	0.0443479	0.997955	1.03934	0.980658	1.00598	0.0246191	0.99591	0.987578	0.941973	0.975154	0.0237076	0.515
		chr22 R1+R3_KO	1	1	1	1	0	0.869848	0.841202	0.865342	0.858797	0.012577	0.668113	0.628755	0.633554	0.643474	0.0175322	0.481562	0.450644	0.472406	0.468204	0.0129672	0.308026	0.324034	0.306843	0.312968	0.00783997	<0,0001
		chr22 R1+R2_KO	1	1	1	1	0	0.553942	0.536885	0.561077	0.550635	0.0101495	0.23444	0.245902	0.238095	0.239479	0.00478058	0.133817	0.143033	0.123188	0.133346	0.00810853	0.073444	0.06209	0.061698	0.065744	0.00544707	<0,0001
		chr22 R2+R3_KO	1	1	1	1	0	0.861053	0.869748	0.87069	0.867164	0.00433797	0.709474	0.716387	0.75	0.725287	0.0177012	0.652632	0.670168	0.739224	0.687341	0.0373786	0.557895	0.569328	0.635776	0.587666	0.0343374	<0,0001
4f		Cell proliferation %	Day 0					Day 3					Day 6					Day 9					Day 12					P-value calculated by two-way ANNOVA
			Rep1	Rep2	Rep3	Average	SD	Rep1	Rep2	Rep3	Average	SD	Rep1	Rep2	Rep3	Average	SD	Rep1	Rep2	Rep3	Average	SD	Rep1	Rep2	Rep3	Average	SD
		K562 WT	1	1	1	1	0	1.08925	0.961538	1.02444	1.02507	0.0521381	1.04348	0.996337	1.04699	1.02894	0.0230953	1.04348	1.00916	1.03008	1.02757	0.0141226	1.08009	1.01648	1.05451	1.05036	0.026133
		Ctrl_KO	1	1	1	1	0	0.995859	1.02429	1.04928	1.02314	0.0218245	1.0352	0.987854	1.02875	1.01727	0.0209635	0.991718	1.00405	1.02259	1.00612	0.0126869	1	1.00202	1.04312	1.01505	0.0198676	0.4763
		All_KO	1	1	1	1	0	0.478743	0.463504	0.492565	0.478271	0.0118688	0.15268	0.163869	0.147398	0.154649	0.00686689	0.143253	0.112044	0.139405	0.131567	0.0138942	0.033826	0.034854	0.042565	0.0370817	0.00389995	<0,0001
4g		SLC25A1 gene expression	Rep1	Rep2	Rep3		Average	SD	P value
		K562 WT	1	1	1		1	0
		S22R1#7	0.63581	0.816014	0.737135		0.729653	0.073758	0.0066
		S22R2#11	0.786399	0.608502	0.764895		0.719932	0.0792805	0.0075
		S22R3#12	0.634342	0.673617	0.586417		0.631459	0.0356576	0.0001
		S22R1#7 R2#23	0.710382	0.759611	0.897095		0.789029	0.0790127	0.0195
		S22R3#12 R2#10	0.764895	0.627056	0.672062		0.688004	0.0573906	0.0015
		S22R3#12 R1#12	0.73884	0.480742	0.601513		0.607032	0.10544	0.0062
		S22 long #15	0.586417	0.52003	0.716978		0.607808	0.0818141	0.0025
4b		RRA enhancer cluster analysis					GSEA enhancer cluster analysis
		SEdb ID	Library screen	RRA score	rank		SEdb ID	Library screen	p-value	fdr	rank
		SE_01_03900527	K562 enhancer library1	0.0010922	1		SE_01_03900457	K562 enhancer library1	0.004	0.315	1
		SE_01_03900015	K562 enhancer library1	0.0084844	2		SE_01_03900527	K562 enhancer library1	0.006	0.315	2
		SE_01_03900148	K562 enhancer library1	0.010117	3		SE_01_03900050	K562 enhancer library1	0.011	0.378	3
		SE_01_03900340	K562 enhancer library1	0.018108	4		SE_01_03900015	K562 enhancer library1	0.027	0.378	4
		SE_01_03900185	K562 enhancer library1	0.019877	5		SE_01_03900148	K562 enhancer library1	0.028	0.378	5
		SE_01_03900406	K562 enhancer library1	0.020199	6		SE_01_03900185	K562 enhancer library1	0.038	0.378	6
		SE_01_03900050	K562 enhancer library1	0.021795	7		SE_01_03900340	K562 enhancer library1	0.041	0.378	7
		SE_01_03900034	K562 enhancer library1	0.022602	8		SE_01_03900307	K562 enhancer library1	0.046	0.378	8
		SE_01_03900417	K562 enhancer library1	0.02262	9		SE_01_03900371	K562 enhancer library1	0.056	0.378	9
		SE_01_03900094	K562 enhancer library1	0.030684	10		SE_01_03900279	K562 enhancer library1	0.057	0.378	10
		SE_01_03900567	K562 enhancer library2	0.77886	1		SE_01_03900567	K562 enhancer library2	0	0	1
		SE_01_03900544	K562 enhancer library2	0.000194	2		SE_01_03900041	K562 enhancer library2	0	0	2
		SE_01_03900041	K562 enhancer library2	0.00032222	3		SE_01_03900294	K562 enhancer library2	0.001	0.0983333	3
		SE_01_03900115	K562 enhancer library2	0.001238	4		SE_01_03900185	K562 enhancer library2	0.004	0.196667	4
		SE_01_03900185	K562 enhancer library2	0.0019308	5		SE_01_03900639	K562 enhancer library2	0.004	0.196667	5
		SE_01_03900639	K562 enhancer library2	0.0019783	6		SE_01_03900006	K562 enhancer library2	0.004	0.196667	6
		SE_01_03900135	K562 enhancer library2	0.0050763	7		SE_01_03900491	K562 enhancer library2	0.006	0.236	7
		SE_01_03900044	K562 enhancer library2	0.0051487	8		SE_01_03900085	K562 enhancer library2	0.007	0.236	8
		SE_01_03900086	K562 enhancer library2	0.0057088	9		SE_01_03900074	K562 enhancer library2	0.008	0.236	9
		SE_01_03900545	K562 enhancer library2	0.0062788	10		SE_01_03900097	K562 enhancer library2	0.008	0.236	10
		SEdb ID	Enhancer cluster element	hg19 coordinates	RRA score	P-value	FDR
		SE_01_03900527	chr6R2	chr6:130012244-130012545	0.044266	0.12044	0.972849
		SE_01_03900527	chr6R3	chr6:130012800-130013178	0.028888	0.15578	0.972849
		SE_01_03900527	chr6R1	chr6:130004913-130005614	0.0087308	0.056181	0.858211
		SE_01_03900567	chr22R1	chr22:19384073-19384221	0.00060696	0.0004845	0.050566
		SE_01_03900567	chr22R2	chr22:19384600-19384901	0.00011514	0.59567	0.020944
		SE_01_03900567	chr22R3	chr22:19385301-19385510	0.84404	0.86211	0.93936
		SE_01_03900041	chr10R1	chr10:71087747-71088000	0.0025642	0.0017919	0.082912
		SE_01_03900041	chr10R2	chr10:71094073-71094774	0.52247	0.59399	0.790863
		SE_01_03900041	chr10R3	chr10:71094860-71095232	0.21281	0.29125	0.610171

## Sheet: Fig.5
5d		gene	mean.expr.perturbed.cells	mean.expr.ntc.cells	lfc	geometric.ave.expr	p_val	avg_log2FC	pct.perturbed.cell.detected.expr	pct.ntc.cell.detected.expr	ensembl_gene_id	pct_of_expr_change (%)
		EI24	0.999859	1.08712	-0.12072	1.10093	0.00969289	-0.119719	0.899	0.938	ENSG00000149547	-8.3566
		CHEK1	0.400983	0.421725	-0.0727635	0.561372	0.0772301	-0.0439024	0.702	0.686	ENSG00000149554	-2.05289
		TBRG1	0.252099	0.270609	-0.102217	0.463004	0.804438	-0.038748	0.516	0.535	ENSG00000154144	-1.83394
		STT3A	0.19053	0.195091	-0.0341293	0.425872	0.784762	-0.0127232	0.436	0.421	ENSG00000134910	-0.455064
		TMEM218	0.117502	0.109835	0.0973407	0.380095	0.503277	0.0195729	0.266	0.27	ENSG00000150433	0.769595

## Sheet: Fig.6
6b	Relative GFP intensity (%)	Rep1	Rep2	Rep3		Average	SD	P-value
	SC promoter	1	1	1
	Validated silencer	0.482169	0.450108	0.575634		0.502637	0.0532502	0.0002
	PAX6_Ta	0.141558	0.197367	0.120658		0.153194	0.0323792	<0,0001
6e	Relative GFP positive cells (%)	Rep1	Rep2	Rep3		Average	SD	P-value
	hESC_NKX	100	100	100		100	0
	PAX6_Ta_KO	13.4483	3.39806	32.4837		16.4433	12.0615	0.0006
6f	RCN1 gene expression before differentiation (hESC)	Rep1	Rep2	Rep3		Average	SD	P-value
	hESC_NKX	1	1	1		1	0
	PAX6_Ta_KO	0.745646	0.742262	0.835474		0.774461	0.0431652	0.001789
	RCN1 gene expression after differentiation (hESC-CM)	Rep1	Rep2	Rep3		Average	SD	P-value
	hESC_NKX	1	1	1		1	0
	PAX6_Ta_KO	1.64122	2.13366	2.25315		2.00935	0.264833	0.005731
6a	KEGG pathway enrichment of PAX6_Ta-KO RNA-seq
	ID	Description	setSize	enrichmentScore	NES	pvalue	p.adjust	qvalue	rank	leading_edge	gene_list
	hsa05168	Herpes simplex virus 1 infection	426	0.519978	1.49673	9.69506e-06	0.00203596	0.00193901	1769	tags=16%, list=11%, signal=15%	ZNF728/ZNF880/ZNF208/ZNF730/ZNF677/ZNF90/ZNF606/ZNF737/ZNF302/ZNF256/ZNF85/ZNF682/ZNF773/ZNF334/ZNF418/ZNF492/ZNF486/ZNF43/ZNF736/CGAS/ZNF626/ZNF607/ZNF331/ZNF662/ZNF790/ZNF257/ZNF732/ZNF875/ZNF563/ZFP92/ZNF155/ZNF284/ZNF527/ZNF605/ZNF829/ZNF44/IFIH1/ZNF547/ZIK1/HLA-B/ZNF91/ZNF442/ZNF234/ZNF141/ZNF680/SRC/ZNF879/IL6/C5/BIRC3/ZNF534/ZNF681/ZNF350/ZNF573/ZNF221/IL1B/ZNF726/ZNF461/HLA-DPA1/ZNF404/ZN…
	hsa03040	Spliceosome	144	-0.453723	-1.71834	5.29471e-05	0.00555945	0.00529471	4658	tags=33%, list=29%, signal=24%	CDC40/PRPF3/TXNL4A/SRSF7/SNRPE/ACIN1/HNRNPA1/LSM3/LSM6/THOC2/SMNDC1/PRPF38B/SNRPF/PCBP1/SF3B6/RNU4-1/SRSF10/PRPF31/USP39/TCERG1/PLRG1/SRSF4/MAGOH/MAGOHB/CCDC12/PRPF38A/SNRNP40/SF3A3/SNRNP200/PRPF40B/SNRNP27/PPIH/SNRPG/HSPA6/RNVU1-14/PRPF40A/RNVU1-15/RNU1-1/RNVU1-18/RNU1-3/RNU1-4/RNU1-2/RNU5D-1/RNU4-2/RNU5A-1/RNVU1-6/RNU5B-1/RNU5F-1
	hsa05414	Dilated cardiomyopathy	74	0.66062	1.72211	0.000139359	0.00975511	0.00929058	1598	tags=36%, list=10%, signal=33%	ADRB1/ADCY2/CACNG8/MYH7/RYR2/MYH6/ITGB8/ACTC1/DTNA/ITGA3/ITGA4/DES/ITGA9/ATP2A3/ITGA6/ITGA11/SGCA/ITGB6/CACNA1S/MYBPC3/ADCY1/SNTA1/IGF1/ADCY9/SGCG/ITGAV/ITGA7
	hsa05410	Hypertrophic cardiomyopathy	69	0.651241	1.67742	0.000325055	0.0113769	0.0108352	1598	tags=36%, list=10%, signal=33%	CACNG8/MYH7/RYR2/MYH6/ITGB8/ACTC1/DTNA/ITGA3/ACE/ITGA4/DES/ITGA9/IL6/ATP2A3/ITGA6/ITGA11/SGCA/ITGB6/CACNA1S/MYBPC3/SNTA1/IGF1/SGCG/ITGAV/ITGA7
	hsa05322	Systemic lupus erythematosus	92	-0.479563	-1.67398	0.000321429	0.0113769	0.0108352	988	tags=18%, list=6%, signal=17%	FCGR3A/H3C1/H3C6/H3C7/H3C12/H3C8/H3C4/H3C11/H3C3/H3C10/H3C2/CD80/TNF/HLA-DOB/H2AJ/H2BC1/H2AC1
	hsa04020	Calcium signaling pathway	172	0.556559	1.56049	0.000283605	0.0113769	0.0108352	1676	tags=26%, list=10%, signal=23%	ADRB1/HRH1/ADCY2/PLCB4/PDGFC/HTR7/RYR2/CACNA1H/FGFR1/TRDN/P2RX7/PDE1A/CACNA1I/CHRM3/CAMK2D/CAMK2A/MET/CXCR4/HTR4/FLT1/ADRB2/FGF1/P2RX5/P2RX1/GNA15/FLT4/ITPKB/GRIN2C/CACNA1B/ADRA1D/ATP2A3/MYLK4/ADORA2A/CACNA1S/EGF/ASPH/ADCY1/ADORA2B/ADCY9/PDGFB/GNA14/ITPKA/CACNA1A/CACNA1G
	hsa04261	Adrenergic signaling in cardiomyocytes	111	0.596051	1.62322	0.000654148	0.0171714	0.0163537	1468	tags=21%, list=9%, signal=19%	ADRB1/ADCY2/PLCB4/BVES/CACNG8/MYH7/RYR2/MYH6/PPP2R2C/ACTC1/CAMK2D/CAMK2A/ADRB2/POPDC2/POPDC3/ATP1B1/ATP1A3/ADRA1D/ATP2A3/CACNA1S/SCN1B/ADCY1/ADCY9
	hsa04613	Neutrophil extracellular trap formation	153	-0.403208	-1.56128	0.000574789	0.0171714	0.0163537	1244	tags=18%, list=8%, signal=16%	SELPLG/PLCG2/FCGR3A/PIK3R2/H3C1/H3C6/H3C7/H3C12/H3C8/H3C4/H3C11/H3C3/H3C10/H3C2/PIK3R3/NCF4/PLCB2/CLCN5/PLCB1/PIK3CD/H2AJ/H2BC1/H2AC1/ITGA2B/VWF/CLCN4/SELP
	hsa04270	Vascular smooth muscle contraction	92	0.564112	1.51077	0.0052636	0.122817	0.116969	1746	tags=23%, list=11%, signal=21%	ADCY2/PLCB4/PRKCH/PLA2G4E/NPR1/MYH14/RAMP1/ADM2/PLA2G2C/ADM/IRAG1/CALD1/ADRA1D/MYLK4/ADORA2A/CACNA1S/ADCY1/ADORA2B/ADCY9/PLA2G4C/PTGIR
	hsa04911	Insulin secretion	58	0.60396	1.53348	0.00678736	0.135623	0.129165	1894	tags=28%, list=12%, signal=24%	PCLO/ADCY2/PLCB4/RYR2/KCNN3/CHRM3/CAMK2D/CAMK2A/ATP1B1/ATP1A3/CACNA1S/ADCY1/ADCY9/GCK/CREB3L1/FFAR1
	hsa04974	Protein digestion and absorption	63	0.599037	1.53114	0.00710405	0.135623	0.129165	1280	tags=30%, list=8%, signal=28%	SLC6A19/COL14A1/MME/COL15A1/COL1A1/COL28A1/SLC36A2/COL6A3/SLC1A1/ATP1B1/ATP1A3/COL4A2/SLC16A10/KCNE3/COL5A1/COL6A2/COL6A1/COL20A1/COL3A1
	hsa05412	Arrhythmogenic right ventricular cardiomyopathy	58	0.598762	1.52028	0.00858531	0.150243	0.143089	1598	tags=33%, list=10%, signal=30%	CACNG8/RYR2/ITGB8/DTNA/ITGA3/ITGA4/DES/ITGA9/ATP2A3/ITGA6/ITGA11/SGCA/ITGB6/CACNA1S/SNTA1/ACTN2/SGCG/ITGAV/ITGA7
	hsa04260	Cardiac muscle contraction	60	0.607287	1.54422	0.0107638	0.173877	0.165597	1325	tags=18%, list=8%, signal=17%	CACNG8/MYH7/RYR2/MYH6/TRDN/ACTC1/ATP1B1/ATP1A3/ATP2A3/CACNA1S/ASPH
	hsa04024	cAMP signaling pathway	155	0.499036	1.38515	0.0160293	0.24044	0.22899	1468	tags=18%, list=9%, signal=17%	VAV3/ADRB1/GLI3/ADCY2/BVES/PAK1/RYR2/NPR1/CAMK2D/CAMK2A/HTR4/ADRB2/POPDC2/POPDC3/FOS/GRIN2C/ATP1B1/ATP1A3/ATP2A3/VIPR2/GRIA4/CNGA4/ADORA2A/CACNA1S/GABBR2/DRD2/ADCY1/ADCY9

## Sheet: Extended Fig.2
ED_Fig2a		ELP4 gene expression	Rep1	Rep2	Rep3		Average	SD	P value
		K562 WT	1	1	1		1	0
		Ctrl_KO	1.03288	0.909618	1.23399		1.05883	0.133691	0.5675
		PAX6_Ta_KO#1	1.07425	1.05458	0.915945		1.01493	0.0704493	0.7794
		PAX6_Ta_KO#2	1.04006	0.890899	1		0.976986	0.0630316	0.6328
		PAX6 gene expression	Rep1	Rep2	Rep3		Average	SD	P value
		K562 WT	1	1	1		1	0
		Ctrl_KO	1.08048	0.802923	0.926588		0.936662	0.113534	0.4743
		PAX6_Ta_KO#1	0.89296	3.33264	1.9816		2.06907	0.997915	0.2043
		PAX6_Ta_KO#2	1	1.31494	0.920188		1.07838	0.170421	0.5509
		RCN1 gene expression	Rep1	Rep2	Rep3		Average	SD	P value
		K562 WT	1	1	1		1	0
		Ctrl_KO	1.07425	0.856584	0.903335		0.944724	0.0935583	0.4504
		PAX6_Ta_KO#1	4	3.66802	4.02782		3.89861	0.163452	<0,0001
		PAX6_Ta_KO#2	5.60482	5.32704	5.4768		5.46955	0.113518	<0,0001
ED_Fig2d		Cell proliferation %	Day 0					Day 3					Day 6					Day 9					Day 12
			Rep1	Rep2	Rep3	Average	SD	Rep1	Rep2	Rep3	Average	SD	Rep1	Rep2	Rep3	Average	SD	Rep1	Rep2	Rep3	Average	SD	Rep1	Rep2	Rep3	Average	SD	P-value compared with K562 WT	P-value compared with de_novo_1_KO#1
		K562 WT	1	1	1	1	0	0.980424	1.04854	1.08187	1.03695	0.0422197	0.996737	1.06311	1.04678	1.03554	0.028237	0.986949	1.07282	1.04678	1.03552	0.0359487	0.93801	1.08252	1.08967	1.03673	0.0698696
		de_novo_1_KO#1	1	1	1	1	0	0.849673	0.917505	0.914894	0.894024	0.0313788	0.740741	0.830986	0.740426	0.770717	0.0426165	0.675381	0.690141	0.657447	0.674323	0.0133682	0.538126	0.577465	0.538298	0.551296	0.018504	0.0008
		de_novo_1_KO#1 + PTPRD_KO	1	1	1	1	0	0.944568	0.961798	0.915058	0.940474	0.0192997	0.86031	0.914607	0.795367	0.856761	0.0487442	0.81153	0.764045	0.704633	0.760069	0.0437309	0.738359	0.757303	0.619691	0.705118	0.0608989	0.0061	0.0472

## Sheet: Extended Fig.3
ED_Fig3a		Cell proliferation %	Day 0					Day 3					Day 6					Day 9					Day 12					P-value by two-way ANNOVA
			Rep1	Rep2	Rep3	Average	SD	Rep1	Rep2	Rep3	Average	SD	Rep1	Rep2	Rep3	Average	SD	Rep1	Rep2	Rep3	Average	SD	Rep1	Rep2	Rep3	Average	SD
		K562 WT	1	1	1	1	0	1.04615	1.03809	1.00758	1.03061	0.0166153	1.05	0.912381	1.01894	0.993773	0.0589335	0.996154	1.02476	1.04735	1.02275	0.020948	0.986538	0.998095	1.02083	1.00182	0.0142467
		Ctrl_KO	1	1	1	1	0	1.01829	0.996124	1.14189	1.0521	0.0641322	1.02845	0.895349	1.01577	0.979857	0.0599801	0.906504	0.870155	1.14414	0.973601	0.121502	1.01829	0.988372	1.16892	1.05853	0.0790082	0.9476
		E12:123591_KO#1	1	1	1	1	0	0.567568	0.598272	0.524096	0.563312	0.0304314	0.281532	0.306695		0.294114	0.0125815	0.139865	0.17149	0.141165	0.15084	0.0146114	0.071396	0.149244	0.081325	0.100655	0.0345959	<0,0001
		E12:123591_KO#2	1	1	1	1	0	0.660079	0.605603	0.541063	0.602248	0.0486459	0.422925	0.334052		0.378489	0.0444365	0.333992	0.17694	0.190097	0.233676	0.071137	0.20751	0.114224	0.101932	0.141222	0.0471406	<0,0001
ED_Fig3b		Cell proliferation %	Day 0					Day 3					Day 6					Day 9					Day 12					P-value compared with K562 WT
			Rep1	Rep2	Rep3	Average	SD	Rep1	Rep2	Rep3	Average	SD	Rep1	Rep2	Rep3	Average	SD	Rep1	Rep2	Rep3	Average	SD	Rep1	Rep2	Rep3	Average	SD
		K562 WT	1	1	1	1	0	0.948052	1.00761	1.03929	0.998317	0.0378236	0.927644	0.971483	0.891945	0.930357	0.0325279	0.96475	0.956274	0.980354	0.967126	0.00997315	0.846011	1.0038	1.0334	0.961071	0.0822518
		Ctrl_KO	1	1	1	1	0	0.99241	1.06188	0.988304	1.0142	0.033756	1.00379	0.904192	1.03314	0.980375	0.0551854	0.952562	1.05589	0.875244	0.961231	0.0740019	0.935484	1.06587	1.03509	1.01215	0.0556461	0.3501
		E6:52372_KO#1	1	1	1	1	0		0.522353	0.567033	0.544693	0.02234	0.134579	0.234353	0.307692	0.225541	0.0709472	0.062383	0.119529	0.154725	0.112212	0.0380518	0.036215	0.050588	0.097143	0.0613153	0.0260046	<0,0001
		E6:52372_KO#2	1	1	1	1	0		0.345609	0.38404	0.364824	0.0192155	0.076574	0.117564	0.142893	0.112344	0.0273251	0.029723	0.058924	0.057855	0.048834	0.0135206	0.020151	0.027479	0.033416	0.0270153	0.00542533	<0,0001
ED_Fig3c		Cell proliferation %	Day 0					Day 3					Day 6					Day 9					Day 12					P-value compared with K562 WT
			Rep1	Rep2	Rep3	Average	SD	Rep1	Rep2	Rep3	Average	SD	Rep1	Rep2	Rep3	Average	SD	Rep1	Rep2	Rep3	Average	SD	Rep1	Rep2	Rep3	Average	SD
		K562 WT	1	1	1	1	0	0.901734	0.978967	1.16157	1.01409	0.108947	0.992293	0.965583	1.16594	1.04127	0.088825	0.915222	1.01721	1.10044	1.01096	0.0757428	1.0212	0.902486	1.08515	1.00294	0.0756819
		Ctrl_KO	1	1	1	1	0	0.896422	1.14502	0.939571	0.993672	0.108461	0.984934	1.14069	0.908382	1.01134	0.0966606	0.94162	1.01515	1.01949	0.992088	0.0357305	0.885122	1.08875	0.982456	0.985441	0.0831555	0.7896
		E14:71791_KO#1	1	1	1	1	0	0.58351	0.53937	0.561866	0.561582	0.0180212	0.293869	0.293307	0.31643	0.301202	0.0107703	0.168922	0.153346	0.179919	0.167396	0.0109019	0.09556	0.10689	0.086815	0.0964217	0.0082182	0.0002
ED_Fig3d		Cell proliferation %	Day 0					Day 3					Day 6					Day 9					Day 12					P-value compared with K562 WT
			Rep1	Rep2	Rep3	Average	SD	Rep1	Rep2	Rep3	Average	SD	Rep1	Rep2	Rep3	Average	SD	Rep1	Rep2	Rep3	Average	SD	Rep1	Rep2	Rep3	Average	SD
		K562 WT	1	1	1	1	0	0.96	1.0377	1.06362	1.02044	0.0440272	1.006	1.05159	0.894632	0.984073	0.0659258	0.978	0.980159	1.05169	1.00328	0.0342403	0.988	0.996032	1.05567	1.01323	0.0301835
		Ctrl_KO	1	1	1	1	0	0.991543	1.00792	1.06212	1.02053	0.0301623	1.09514	1.0099	0.953908	1.01965	0.058067	1.07822	1.05743	0.933868	1.02317	0.0637162	1.13531	0.928713	1.05411	1.03938	0.0849825	0.4926
		E7:135735_KO#1	1	1	1	1	0		0.733615	0.557823	0.645719	0.087896	0.677184	0.564482	0.542517	0.594728	0.058991	0.507282	0.429175	0.363946	0.433468	0.0585953	0.368932	0.308668	0.239796	0.305799	0.0527586	<0,0001
		E7:135735_KO#2	1	1	1	1	0		0.745098	0.673228	0.709163	0.035935	0.615741	0.583878	0.622047	0.607222	0.0167062	0.520833	0.474946	0.429134	0.474971	0.037436	0.405093	0.359477	0.271654	0.345408	0.0553772	<0,0001
ED_Fig3e		Cell proliferation %	Day 0					Day 3					Day 6					Day 9					Day 12					P-value compared with K562 WT
			Rep1	Rep2	Rep3	Average	SD	Rep1	Rep2	Rep3	Average	SD	Rep1	Rep2	Rep3	Average	SD	Rep1	Rep2	Rep3	Average	SD	Rep1	Rep2	Rep3	Average	SD
		K562 WT	1	1	1	1	0	0.996241	1.18625	0.942748	1.04175	0.104489	0.954887	1.19734	0.975191	1.04247	0.109821	0.860902	1.11752	0.959924	0.979448	0.105668	0.843985	1.1153	1.02099	0.993425	0.112466
		Ctrl_KO	1	1	1	1	0	0.850943	0.984158	0.955939	0.930347	0.0573166	0.945283	1.0495	0.961686	0.985491	0.0457572	1.00943	1.04356	1.01724	1.02341	0.014601	0.967925	1.03564	0.955939	0.986503	0.035091	0.6889
		E8:124178_KO#1	1	1	1	1	0		0.413395	0.34141	0.377402	0.0359925	0.1056	0.152656	0.140088	0.132781	0.0198932	0.044	0.133256	0.064978	0.0807447	0.038106	0.0272	0.027483	0.047357	0.0340133	0.0094361	<0,0001
		E8:124178_KO#2	1	1	1	1	0		0.40257	0.340136	0.371353	0.031217	0.166031	0.198287	0.159184	0.174501	0.0170502	0.071374	0.065525	0.086395	0.0744313	0.00879013	0.041985	0.109208	0.036961	0.062718	0.0329373	<0,0001
